# Supplementary material for: RNAseq shows an all-pervasive day-night rhythm in the transcriptome of the pacemaker of the heart
Source: Sci Rep. 2021 Feb 11;11:3565. doi: 10.1038/s41598-021-82202-7 (PMC7878777; doi:10.1038/s41598-021-82202-7)
Supplement: Supplementary file 2 — Supplementary Data. [file 41598_2021_82202_MOESM2_ESM.zip]

Archive with 25 entries (24 files):
- /
- CaClock.xlsx
- TCAcycle.xlsx
- Glycolysis.xlsx
- CaMKIIpathway.xlsx
- RNApolymerases.xlsx
- AllTranscripts.xlsx
- CircadianClock.xlsx
- GproteinSubunts.xlsx
- SoluteSlcCarriers.xlsx
- IonChannelSubunits.xlsx
- CalciumIonTransport.xlsx
- GapJunctionSubunits.xlsx
- HistoneDeacetylases.xlsx
- ExtracellularMatrix.xlsx
- TranscriptionFactors.xlsx
- ElectronTransportChain.xlsx
- UbiquitinAndProteasome.xlsx
- FattyAcidBetaOxidation.xlsx
- GproteinCoupledReceptors.xlsx
- HistoneAcetyltransferases.xlsx
- AutonomicReceptorsPathways.xlsx
- EukaryoticInitiationFactors.xlsx
- MitochondrialSlc25Transporters.xlsx
- Enriched pathways at ZT 2-8 and ZT 16-18h.xlsx
