# Supplementary material for: RNAseq shows an all-pervasive day-night rhythm in the transcriptome of the pacemaker of the heart
Source: Sci Rep. 2021 Feb 11;11:3565. doi: 10.1038/s41598-021-82202-7 (PMC7878777; doi:10.1038/s41598-021-82202-7)
Supplement: Supplementary file 2 — Supplementary Data. [file 41598_2021_82202_MOESM2_ESM.zip › CaClock.xlsx]

## Sheet: JTK.Ca clock
Transcript	Permutation-based P value	Lag time (h)	Amplitude (normalised reads)
Cacnb1	0.000103647	4	125.163
Atp2b4	0.000942737	16	398.475
Atp2b1	0.00139237	18	483.965
Sln	0.00411664	2	10963.5
Fkbp1b	0.00575569	6	50.5177
Cacnb2	0.00575569	18	552.469
Casq2	0.00795104	22	3233.53
Cacna2d1	0.00795104	18	584.184
Cacnb4	0.00795104	18	24.7954
Tmem109	0.0146668	4	1076.69
Slc8a1	0.0196038	18	3064.03
Tmem38a	0.0339928	2	1619.78
Ryr2	0.0441325	18	11602.1
Cacnb3	0.0567847	6	126.48
Atp2a2	0.114969	18	78791
Cacna1d	0.143134	16	195.301
Pln	0.176851	16	6146.09
Cacna1c	0.264143	18	987.413
Cacna1g	0.383706	2	196.874
Cacna1h	0.749267	10	867.097
Tmem38b	0.749267	18	57.2401
