# Supplementary material for: RNAseq shows an all-pervasive day-night rhythm in the transcriptome of the pacemaker of the heart
Source: Sci Rep. 2021 Feb 11;11:3565. doi: 10.1038/s41598-021-82202-7 (PMC7878777; doi:10.1038/s41598-021-82202-7)
Supplement: Supplementary file 2 — Supplementary Data. [file 41598_2021_82202_MOESM2_ESM.zip › TCAcycle.xlsx]

## Sheet: Sheet1
Transcript	Permutation-based P value	Lag time (h)	Amplitude (normalised reads)
Aco2	0.000167488	4	10078.3
Mdh2	0.000167488	4	9204.99
Pdha1	0.00139237	16	4674.65
Suclg2	0.00139237	16	253.635
Idh3g	0.00290735	6	3131.04
Suclg1	0.00290735	6	2254.42
Aco1	0.00575569	8	806.833
Idh2	0.00575569	2	3409.34
Sdhd	0.00575569	4	2710.66
Sucla2	0.00575569	16	2002.9
Fh1	0.00795104	4	1482.53
Idh1	0.00795104	10	390.36
Idh3b	0.00795104	4	1505.61
Mdh1	0.00795104	2	7691.9
Dld	0.0108583	16	1861.35
Pck2	0.0196038	8	171.038
Pck1	0.0259398	8	5042.21
Pcx	0.0259398	8	5312.87
Sdhb	0.0339928	4	7023.67
Cs	0.0441325	6	3370.55
Dlst	0.0567847	6	2147.97
Sdhc	0.0567847	6	3175.29
Acly	0.0724339	8	4482.1
Dlat	0.143134	18	674.795
Pdhb	0.216908	6	1977.83
Mpc1	0.542922	8	534.846
Idh3a	0.872349	18	754.889
Ogdh	1	6	1955.17
Ogdhl	1	0	48.0245
Sdha	1	18	1656.74
