# Supplementary material for: RNAseq shows an all-pervasive day-night rhythm in the transcriptome of the pacemaker of the heart
Source: Sci Rep. 2021 Feb 11;11:3565. doi: 10.1038/s41598-021-82202-7 (PMC7878777; doi:10.1038/s41598-021-82202-7)
Supplement: Supplementary file 2 — Supplementary Data. [file 41598_2021_82202_MOESM2_ESM.zip › Glycolysis.xlsx]

## Sheet: JTK.Glycolysis
Transcript	Permutation-based P value	Lag time (h)	Amplitude (normalised reads)
Aldh1a1	2.13e-05	16	930.174
Pkm	0.000103647	4	6547.23
Ldhb	0.000167488	4	4825.12
Gpi1	0.000265156	4	5620.43
Pgam2	0.000628333	4	4972.48
Adh7	0.000628333	18	8.93529
Aldoa	0.00139237	4	23133.7
Eno3	0.00139237	4	6215.89
Pdha1	0.00139237	16	4674.65
Eno2	0.00290735	6	219.724
Gapdh	0.00411664	4	15028.4
Pgk1	0.00411664	4	1046.79
Pgm1	0.00411664	8	1025.16
Pfkl	0.00575569	6	1558.46
Pfkfb1	0.00575569	10	169.305
Tpi1	0.00795104	6	5908.89
Bpgm	0.00795104	6	121.267
Pgm2	0.00795104	18	47.2519
Aldh3a1	0.00795104	18	29.3971
Eno1	0.0108583	6	6806.76
Dld	0.0108583	16	1861.35
Aldh7a1	0.0108583	8	220.242
Pfkfb3	0.0146668	10	796.475
Pfkfb2	0.0146668	18	112.757
Aldoc	0.0146668	6	66.5593
Pck2	0.0196038	8	171.038
Aldh3a2	0.0196038	16	102.377
Pck1	0.0259398	8	5042.21
Pfkfb4	0.0259398	6	68.5019
Pfkp	0.0339928	4	367.96
Pank1	0.0339928	16	181.313
Pgam1	0.0441325	2	207.765
Hk1	0.0567847	2	1014.47
Aldh3b2	0.0567847	10	94.3689
Aldh3b1	0.0567847	6	45.5994
Aldh1b1	0.0724339	4	477.777
Hk2	0.0916259	18	718.485
Ldha	0.143134	4	8142.72
Dlat	0.143134	18	674.795
Gck	0.143134	18	52.3479
Adh1	0.176851	10	436.398
Pfkm	0.216908	2	2572.77
Pdhb	0.216908	6	1977.83
Acss2	0.216908	8	1267.02
Aldh2	0.264143	8	1407.21
Aldh1a3	0.264143	18	91.7897
Aldh9a1	0.383706	6	195.544
Fbp2	0.383706	12	13.6422
Galm	0.542922	12	68.2025
Hk3	0.542922	4	14.5268
Adh5	1	6	123.95
Adpgk	1	18	20.7098
Eno1b	1	6	4.15346
Aldob	1	18	4.06818
