# Supplementary material for: RNAseq shows an all-pervasive day-night rhythm in the transcriptome of the pacemaker of the heart
Source: Sci Rep. 2021 Feb 11;11:3565. doi: 10.1038/s41598-021-82202-7 (PMC7878777; doi:10.1038/s41598-021-82202-7)
Supplement: Supplementary file 2 — Supplementary Data. [file 41598_2021_82202_MOESM2_ESM.zip › CaMKIIpathway.xlsx]

## Sheet: JTK.CaMKII pathway
Transcript	Permutation-based P value	Lag time (h)	Amplitude (normalised reads)
Ppp3ca	0.000265156	18	507.14
Creb1	0.000265156	18	227.184
Hsf1	0.000628333	0	200.471
Ppp3cb	0.000942737	18	340.152
Atf1	0.000942737	18	299.71
Nfatc3	0.00139237	18	159.036
E2f4	0.00411664	0	103.858
Nfat5	0.00575569	18	506.703
Creb3	0.00795104	2	160.94
Creb5	0.0196038	18	114.488
Camk2d	0.0259398	18	789.575
Hdac4	0.0339928	18	240.952
Nfatc1	0.114969	18	129.368
Srf	0.216908	0	674.264
Nfatc4	0.383706	0	65.5182
Nfatc2	0.457887	20	48.3619
Ppp3cc	0.749267	0	37.8347
Jun	1	12	161.245
E2f5	1	18	13.3316
