# Supplementary material for: RNAseq shows an all-pervasive day-night rhythm in the transcriptome of the pacemaker of the heart
Source: Sci Rep. 2021 Feb 11;11:3565. doi: 10.1038/s41598-021-82202-7 (PMC7878777; doi:10.1038/s41598-021-82202-7)
Supplement: Supplementary file 2 — Supplementary Data. [file 41598_2021_82202_MOESM2_ESM.zip › RNApolymerases.xlsx]

## Sheet: JTK.RNA polymerase
Transcript	Permutation-based P value	Lag time (h)	Amplitude (normalised reads)
Polr3f	0.000265156	18	111.621
Polr3g	0.000628333	16	25.4246
Polr2c	0.00795104	4	456.448
Polr2b	0.00795104	18	364.494
Polr2g	0.00795104	4	318.616
Polr3h	0.0108583	6	278.134
Polr2h	0.0196038	4	106.126
Polr3d	0.0196038	22	67.5215
Polr2e	0.0339928	4	536.052
Polr2j	0.0339928	6	296.702
Polr2d	0.0441325	4	162.694
Polr1c	0.0724339	6	129.746
Polr2i	0.114969	6	252.231
Polr2f	0.143134	4	423.134
Polr2l	0.143134	6	257.388
Polr3c	0.143134	6	99.8164
Polr2m	0.176851	20	817.905
Polr1d	0.176851	4	421.75
Polr3b	0.216908	18	41.4589
Polr3e	0.319437	18	33.0886
Polr1e	0.383706	0	36.2072
Polr1b	0.749267	22	15.5374
Polr3a	0.872349	22	35.9305
Polr2a	1	12	172.952
Polr2k	1	6	27.6882
Polr3k	1	12	15.4862
