# Supplementary material for: RNAseq shows an all-pervasive day-night rhythm in the transcriptome of the pacemaker of the heart
Source: Sci Rep. 2021 Feb 11;11:3565. doi: 10.1038/s41598-021-82202-7 (PMC7878777; doi:10.1038/s41598-021-82202-7)
Supplement: Supplementary file 2 — Supplementary Data. [file 41598_2021_82202_MOESM2_ESM.zip › AllTranscripts.xlsx]

## Sheet: JTK.All transcripts
Transcript	Permutation-based P value	Lag time (h)	Amplitude (normalised reads)
Klhdc8a	1.62e-07	4	350.414
Map3k1	1.62e-07	16	161.551
Acaa2	3.76e-07	6	4830.5
Gm19522	3.76e-07	18	45.9032
Aox1	8.21e-07	14	277.702
G3bp2	8.21e-07	16	439.364
Npas2	8.21e-07	2	203.086
Pja1	8.21e-07	4	153.183
Prkce	8.21e-07	18	253.888
Arhgap29	1.71e-06	18	397.996
Gm44250	1.71e-06	16	294.112
Lingo3	1.71e-06	6	103.036
Pik3r1	1.71e-06	16	1164.98
Vps13a	1.71e-06	18	238.118
Zbtb26	1.71e-06	18	34.5496
Adra1b	3.39e-06	4	417.098
Arntl	3.39e-06	2	417.292
Bche	3.39e-06	16	149.706
Elmo2	3.39e-06	4	241.878
Gnptab	3.39e-06	16	215.586
Kantr	3.39e-06	16	27.6401
Pdgfc	3.39e-06	18	127.823
Trappc13	3.39e-06	18	176.853
Arl15	6.47e-06	18	51.6372
Col9a2	6.47e-06	6	12.1226
Dennd6a	6.47e-06	16	109.51
Dpyd	6.47e-06	14	106.885
Epb41l2	6.47e-06	18	853.775
Flcn	6.47e-06	6	304.582
Maco1	6.47e-06	18	445.296
Magt1	6.47e-06	18	320.708
Mtap	6.47e-06	18	87.5846
Oxsm	6.47e-06	16	114.111
Slc39a10	6.47e-06	18	133.776
Tia1	6.47e-06	18	134.033
Tubb4b	6.47e-06	2	2248.31
Tyw5	6.47e-06	18	33.0904
Ucp1	6.47e-06	6	5415.17
Zbtb14	6.47e-06	18	106.524
38596	1.19e-05	4	32.9946
0610030E20Rik	1.19e-05	16	191.962
Angptl7	1.19e-05	18	257.256
Arc	1.19e-05	6	100.188
AW549877	1.19e-05	16	296.905
Cxadr	1.19e-05	18	146.274
Dcaf4	1.19e-05	6	180.67
Dnajb14	1.19e-05	18	113.028
Frmd8	1.19e-05	6	158.52
Gm15635	1.19e-05	6	12.7972
Gm37494	1.19e-05	16	162.138
Manea	1.19e-05	18	145.451
Met	1.19e-05	14	45.892
Nr3c1	1.19e-05	16	596.881
Nrbp1	1.19e-05	4	307.312
Nup62	1.19e-05	2	174.654
Nxt2	1.19e-05	18	58.1867
Pikfyve	1.19e-05	16	106.53
Rrad	1.19e-05	2	2220.81
Scamp5	1.19e-05	6	194.009
Shprh	1.19e-05	16	97.0732
Slc33a1	1.19e-05	18	139.086
Spon2	1.19e-05	2	550.102
Susd2	1.19e-05	6	143.547
Tcea1	1.19e-05	18	131.01
Ttpa	1.19e-05	18	7.42482
Ube2ql1	1.19e-05	2	143.448
Aaed1	2.13e-05	18	300.1
Abca1	2.13e-05	14	416.194
Acadsb	2.13e-05	16	877.609
Adgrl4	2.13e-05	18	358.97
Aldh1a1	2.13e-05	16	930.174
Ap2m1	2.13e-05	4	757.348
Atad5	2.13e-05	16	11.2982
Btbd3	2.13e-05	18	136.746
C330007P06Rik	2.13e-05	16	161.779
Cav2	2.13e-05	16	300.923
Cbx1	2.13e-05	18	116.671
Cdk6	2.13e-05	16	123.994
Chd6	2.13e-05	18	2176.05
Col5a3	2.13e-05	4	779.312
Coq8a	2.13e-05	6	5479.93
D3Ertd254e	2.13e-05	18	49.7866
Erap1	2.13e-05	16	246.566
Fam208a	2.13e-05	18	181.504
Fam76b	2.13e-05	16	91.1403
Foxs1	2.13e-05	2	122.033
Gm16845	2.13e-05	8	19.8428
Gm20457	2.13e-05	16	15.2711
Gtf2a1	2.13e-05	16	119.587
Herc6	2.13e-05	18	46.8833
Ifit2	2.13e-05	18	73.8311
Lamp2	2.13e-05	16	1146.58
Lrrc40	2.13e-05	16	60.7458
Lyst	2.13e-05	16	107.949
Meox1	2.13e-05	0	543.494
Mia2	2.13e-05	16	392.845
Nr1d2	2.13e-05	14	1157.6
Pip4p2	2.13e-05	18	141.317
Plcb1	2.13e-05	16	66.4139
Rtl6	2.13e-05	6	121.029
Samd9l	2.13e-05	16	145.377
Slc25a32	2.13e-05	16	113.509
Slc35f6	2.13e-05	4	570.057
Slc41a3	2.13e-05	4	1486.5
Smim10l1	2.13e-05	16	689.372
Tank	2.13e-05	18	148.733
Tgoln1	2.13e-05	16	1033.98
Twsg1	2.13e-05	18	963.523
Ubxn2b	2.13e-05	16	62.2787
Zfp143	2.13e-05	18	95.4536
Zfp53	2.13e-05	18	22.9712
3110039I08Rik	3.71e-05	18	396.062
Acads	3.71e-05	6	1196.58
Akap7	3.71e-05	14	111.161
Angel2	3.71e-05	16	107.48
Arglu1	3.71e-05	18	425.765
Arsg	3.71e-05	10	35.7314
Bmt2	3.71e-05	18	107.437
C1galt1	3.71e-05	18	216.62
Cadps2	3.71e-05	16	41.2661
Cav3	3.71e-05	4	450.569
Ccnc	3.71e-05	18	54.7637
Cgref1	3.71e-05	4	40.2615
Chrnb4	3.71e-05	6	153.357
Commd8	3.71e-05	16	167.093
CT010445.1	3.71e-05	18	24.2588
D16Ertd472e	3.71e-05	18	38.3716
Ddx20	3.71e-05	18	58.7654
Ddx52	3.71e-05	18	100.493
Gm11899	3.71e-05	2	33.6879
Gm49768	3.71e-05	16	22.7033
Homez	3.71e-05	4	29.9656
Mbnl1	3.71e-05	16	918.26
Megf9	3.71e-05	16	129.485
Mmgt1	3.71e-05	18	266.308
Ncapg2	3.71e-05	16	24.0886
Nxn	3.71e-05	2	204.401
Pacs1	3.71e-05	6	170.254
Per3	3.71e-05	14	795.702
Phtf1	3.71e-05	18	77.3981
Ppp2r1a	3.71e-05	4	1843.11
Prkaa1	3.71e-05	16	129.234
Rbm12b2	3.71e-05	18	67.9329
Rbm28	3.71e-05	18	305.646
Snx25	3.71e-05	18	110.864
Spryd3	3.71e-05	4	256.857
Stk38	3.71e-05	18	424.051
Tmem123	3.71e-05	18	352.387
Tmem245	3.71e-05	16	310.643
Trappc9	3.71e-05	6	235.218
Trim12c	3.71e-05	16	56.7128
Trove2	3.71e-05	18	109.114
Ube2g2	3.71e-05	2	394.386
Ube4a	3.71e-05	16	229.692
Usp46	3.71e-05	18	185.796
Zfp2	3.71e-05	16	31.5534
Zfp563	3.71e-05	18	36.3983
Zfp574	3.71e-05	6	92.0417
Abcb9	6.27e-05	6	135.283
AC153155.2	6.27e-05	8	20.3602
Amigo3	6.27e-05	4	29.8486
Anapc7	6.27e-05	6	331.95
Api5	6.27e-05	18	404.339
Arsk	6.27e-05	16	56.5277
Asb2	6.27e-05	2	3117.31
Atad2	6.27e-05	18	55.1323
Atg4a	6.27e-05	18	82.1688
Atg4c	6.27e-05	16	46.7641
Azi2	6.27e-05	18	478.294
B4galt3	6.27e-05	4	107.023
Cc2d1a	6.27e-05	4	179.838
Cd47	6.27e-05	18	352.683
Cda	6.27e-05	4	26.1669
Cdc25b	6.27e-05	8	142.675
Cebpg	6.27e-05	18	273.182
Chd9	6.27e-05	16	179.853
Cnn2	6.27e-05	2	630.34
Cpn2	6.27e-05	6	51.8412
Csrp3	6.27e-05	2	9760.13
Dcaf15	6.27e-05	6	128.32
Dtx3l	6.27e-05	16	78.644
Fbxo45	6.27e-05	18	169.69
Fcho2	6.27e-05	16	302.861
Glt8d1	6.27e-05	18	184.172
Gm49544	6.27e-05	6	9.07589
Gmfb	6.27e-05	18	393.07
Golga1	6.27e-05	18	151.091
Gtf3c5	6.27e-05	4	133.083
Iqgap3	6.27e-05	4	38.7752
Klhl9	6.27e-05	18	506.529
Med16	6.27e-05	6	177.496
Med24	6.27e-05	2	347.521
Mpp7	6.27e-05	18	69.2021
Myo1b	6.27e-05	16	119.253
Myo6	6.27e-05	16	107.086
Ncbp3	6.27e-05	18	123.275
Nmt2	6.27e-05	16	164.221
Nrip1	6.27e-05	16	277.052
Orc3	6.27e-05	16	142.733
Pcmtd1	6.27e-05	16	558.838
Ppp4r3b	6.27e-05	16	183.329
Prkci	6.27e-05	16	106.225
Pten	6.27e-05	16	675.504
Rab14	6.27e-05	18	657.25
Ralgds	6.27e-05	4	326.013
Rev1	6.27e-05	16	236.417
Rspo3	6.27e-05	18	30.0946
Sacm1l	6.27e-05	16	334.327
Sh3glb1	6.27e-05	16	1207.8
Slc35a3	6.27e-05	16	73.984
Slc38a6	6.27e-05	16	43.5775
Slc5a6	6.27e-05	8	374.182
Strbp	6.27e-05	18	111.699
Strn	6.27e-05	18	265.28
Stx16	6.27e-05	16	242.449
Tada3	6.27e-05	4	164.217
Thy1	6.27e-05	6	305.466
Tpd52	6.27e-05	16	92.2987
Tubb2a	6.27e-05	4	529.877
Twf2	6.27e-05	4	713.316
Upf3b	6.27e-05	16	92.9498
Wdr60	6.27e-05	16	31.6246
Xpnpep3	6.27e-05	16	85.1425
Zfp157	6.27e-05	18	43.406
Zfp207	6.27e-05	18	430.684
Zfp26	6.27e-05	18	58.8938
Zfp74	6.27e-05	18	65.5817
Zfp763	6.27e-05	16	28.0089
Zfyve9	6.27e-05	18	428.476
Zhx1	6.27e-05	16	260.813
Zkscan8	6.27e-05	18	83.8971
Zmym5	6.27e-05	16	307.176
Zscan12	6.27e-05	18	48.3392
0610010F05Rik	0.000103647	16	88.9052
2310022B05Rik	0.000103647	2	871.994
Acbd5	0.000103647	16	179.481
AI480526	0.000103647	16	143.531
Ankrd49	0.000103647	18	53.4986
Arid2	0.000103647	18	274.601
Arl5c	0.000103647	6	109.822
Cacnb1	0.000103647	4	125.163
Ccnjl	0.000103647	2	98.008
Cd2ap	0.000103647	18	326.156
Cdkn1b	0.000103647	16	162.216
Celf2	0.000103647	16	439.141
Celsr2	0.000103647	10	120.855
Ckap4	0.000103647	2	613.08
Cnot6l	0.000103647	16	193.659
Cpsf6	0.000103647	18	216.124
Cry1	0.000103647	20	428.272
Ctbp1	0.000103647	4	904.628
Cystm1	0.000103647	2	274.026
Dbp	0.000103647	12	1874.89
Dbt	0.000103647	16	182.812
Dnajb9	0.000103647	16	398.706
Dusp11	0.000103647	18	622.288
Dynlt3	0.000103647	16	335.548
Faap100	0.000103647	6	159.996
Fam8a1	0.000103647	18	486.979
Fbxo3	0.000103647	18	537.019
Fhl3	0.000103647	4	98.2608
Frrs1	0.000103647	16	38.767
Fut8	0.000103647	16	178.778
Ganc	0.000103647	14	97.4664
Gm13111	0.000103647	6	36.1744
Gm21781	0.000103647	18	61.1048
Gm47163	0.000103647	6	13.3234
Gstm7	0.000103647	4	351.453
Gtpbp10	0.000103647	18	68.8384
Hlcs	0.000103647	12	78.5371
Ikzf5	0.000103647	18	121.41
Khdc4	0.000103647	18	421.403
Lmf1	0.000103647	4	210.284
Lmnb2	0.000103647	2	79.4887
Lonrf1	0.000103647	16	174.533
Lrfn4	0.000103647	4	88.1033
Mapre3	0.000103647	4	324.406
Mindy2	0.000103647	18	379.455
Nacad	0.000103647	6	96.8927
Nampt	0.000103647	16	915.293
Ndufv1	0.000103647	4	4025.64
Nexmif	0.000103647	18	5.86715
Nucks1	0.000103647	18	208.775
Osgin2	0.000103647	18	62.4334
Ostm1	0.000103647	18	190.656
Pag1	0.000103647	14	67.6806
Pan3	0.000103647	18	206.796
Pank3	0.000103647	14	353.463
Pcbp3	0.000103647	6	141.698
Peli2	0.000103647	16	136.741
Per2	0.000103647	16	812.93
Pkm	0.000103647	4	6547.23
Pkn1	0.000103647	6	578.98
Ppfia4	0.000103647	6	86.4464
Ppp2r3c	0.000103647	16	69.2792
Ptprd	0.000103647	16	108.183
Pura	0.000103647	18	125.249
Rftn1	0.000103647	4	220.949
Rnf13	0.000103647	18	531.129
Rps6kb1	0.000103647	16	262.831
Rwdd2b	0.000103647	6	25.1117
Sat2	0.000103647	6	51.6985
Secisbp2l	0.000103647	16	420.012
Selenoi	0.000103647	18	179.094
Sez6	0.000103647	6	12.9417
Sgsh	0.000103647	6	141.362
Shf	0.000103647	4	72.2811
Slc30a7	0.000103647	18	113.855
Snw1	0.000103647	18	310.524
Snx5	0.000103647	16	400.718
Sp3	0.000103647	18	355.021
Spata6	0.000103647	16	80.436
Spin1	0.000103647	18	272.567
Stmn4	0.000103647	6	26.4329
Stxbp5	0.000103647	16	172.422
Sypl	0.000103647	18	445.146
Tbcd	0.000103647	6	176.87
Tef	0.000103647	14	2912.9
Tial1	0.000103647	18	343.627
Tmem45a	0.000103647	0	168.857
Trip4	0.000103647	18	194.083
Trpm7	0.000103647	16	506.003
Ttll1	0.000103647	4	246.526
Tuba8	0.000103647	2	1148.16
Tvp23a	0.000103647	6	46.7089
Txlng	0.000103647	16	109.807
Uqcrc1	0.000103647	4	8033.41
Usp33	0.000103647	16	321.847
Usp53	0.000103647	16	77.8837
Vgll4	0.000103647	8	155.577
Wdr78	0.000103647	18	12.7641
Wipi2	0.000103647	6	350.094
Wtap	0.000103647	18	154.38
Wwp2	0.000103647	6	200.558
Zfp661	0.000103647	18	17.9462
Zfp709	0.000103647	18	31.5467
Zfp81	0.000103647	18	41.9463
Zranb1	0.000103647	18	363.36
2200002D01Rik	0.000167488	2	43.5409
Abraxas2	0.000167488	18	121.532
Aco2	0.000167488	4	10078.3
Aldh6a1	0.000167488	16	1365.5
Ankrd10	0.000167488	18	237.405
Ankrd12	0.000167488	16	124.777
Ankrd13c	0.000167488	16	193.388
Arap1	0.000167488	6	488.578
Arhgap18	0.000167488	14	107.989
Asxl2	0.000167488	16	113.22
Atf6	0.000167488	18	1367.46
B4galt2	0.000167488	4	141.028
Ccdc66	0.000167488	18	106.932
Cd164	0.000167488	18	1371.41
Cep295	0.000167488	16	75.8252
Cep70	0.000167488	16	33.6718
Cggbp1	0.000167488	18	298.048
Cryab	0.000167488	2	11524.1
Csnk1g2	0.000167488	4	853.029
Dcaf17	0.000167488	18	36.6512
Dgcr8	0.000167488	20	66.3309
Dock9	0.000167488	16	492.676
Dram2	0.000167488	18	302.312
Eif2a	0.000167488	16	274.776
Elovl3	0.000167488	6	306.359
Eps15	0.000167488	16	429.997
Fam19a5	0.000167488	6	66.1125
Fbxl5	0.000167488	16	279.023
Fmo2	0.000167488	18	3002.22
Fzr1	0.000167488	4	311.1
Gbp3	0.000167488	16	97.8899
Get4	0.000167488	6	256.366
Gfra3	0.000167488	4	152.527
Ggta1	0.000167488	20	130.916
Glipr2	0.000167488	2	148.978
Glt28d2	0.000167488	20	17.9504
Gm20300	0.000167488	18	221.571
Gm49767	0.000167488	18	19.608
Gmcl1	0.000167488	16	37.8522
Gnb1l	0.000167488	4	52.6369
Gng7	0.000167488	8	55.3603
Gvin1	0.000167488	18	12.4657
Gzf1	0.000167488	18	239.567
Hmgb1	0.000167488	16	483.915
Hp1bp3	0.000167488	18	385.882
Hps3	0.000167488	16	85.5337
Hsf2	0.000167488	18	95.6371
Ifi44	0.000167488	18	16.1774
Ints2	0.000167488	18	66.311
Itfg1	0.000167488	18	292.195
Itga7	0.000167488	4	653.36
Kbtbd7	0.000167488	16	68.3925
Kcnj2	0.000167488	20	245.703
Kctd12	0.000167488	16	300.833
L3mbtl3	0.000167488	18	73.1642
Lbr	0.000167488	18	97.8375
Ldhb	0.000167488	4	4825.12
Lrrc3	0.000167488	6	56.5689
Lzic	0.000167488	4	122.658
Man1a2	0.000167488	18	265.537
Mdh2	0.000167488	4	9204.99
Mfsd14a	0.000167488	18	110.331
Mical1	0.000167488	4	234.473
Mmp27	0.000167488	16	19.9727
Morn4	0.000167488	6	67.9378
Msl3	0.000167488	18	175.038
Mtf2	0.000167488	16	67.0866
Mtmr14	0.000167488	8	184.309
Mysm1	0.000167488	18	104.336
Narfl	0.000167488	4	259.28
Nlrx1	0.000167488	6	170.551
Nr1d1	0.000167488	8	3180.98
Papola	0.000167488	18	925.946
Pdk1	0.000167488	18	931.138
Pgap1	0.000167488	14	26.9709
Pgap3	0.000167488	4	100.98
Phospho2	0.000167488	18	182.903
Pnpla8	0.000167488	16	1009.33
Pomgnt2	0.000167488	4	180.939
Ppm1g	0.000167488	6	271.414
Prdm10	0.000167488	18	53.8835
Prex2	0.000167488	16	209.258
Pus3	0.000167488	18	45.0549
Ralgapa2	0.000167488	14	339.682
Ranbp3	0.000167488	4	320.752
Rangrf	0.000167488	2	220.675
Rb1cc1	0.000167488	16	363.873
Recql	0.000167488	18	78.7645
Rfc5	0.000167488	6	135.652
Rmi1	0.000167488	18	63.7867
Rom1	0.000167488	4	118.74
Rpf1	0.000167488	18	82.5711
Rpl3l	0.000167488	2	159.449
Ryk	0.000167488	18	290.115
Sema4c	0.000167488	2	113.134
Sgpp1	0.000167488	18	194.607
Shisa4	0.000167488	4	172.654
Shmt2	0.000167488	4	192.512
Slc10a7	0.000167488	16	29.7449
Slc12a2	0.000167488	18	137.979
Slc30a4	0.000167488	18	141.005
Smarca2	0.000167488	16	990.19
Smim10l2a	0.000167488	6	20.9213
Smim15	0.000167488	18	148.222
Snap47	0.000167488	4	318.219
Sorcs2	0.000167488	6	212.826
Srsf1	0.000167488	18	878.959
Stt3b	0.000167488	18	539.623
Taf6	0.000167488	4	209.096
Tarbp2	0.000167488	4	153.652
Tbc1d31	0.000167488	16	26.1269
Tent2	0.000167488	16	124.647
Tmed7	0.000167488	18	379.352
Tmem132a	0.000167488	2	115.108
Tmem87a	0.000167488	16	163.607
Tnfaip1	0.000167488	2	371.719
Tspan12	0.000167488	16	189.103
Tsr1	0.000167488	20	165.317
Ttc37	0.000167488	18	132.132
Tubgcp4	0.000167488	18	192.979
Tufm	0.000167488	4	1046.18
Uimc1	0.000167488	18	134.124
Usp20	0.000167488	4	231.725
Vat1	0.000167488	6	841.884
Yod1	0.000167488	16	49.8945
Ypel1	0.000167488	8	24.6766
Zbtb17	0.000167488	2	106.702
Zc2hc1a	0.000167488	18	74.5563
Zdhhc20	0.000167488	16	128.462
Zfp322a	0.000167488	18	134.522
Zfp595	0.000167488	18	31.6825
Zfp639	0.000167488	18	127.557
Zfp65	0.000167488	18	40.7007
Zfp868	0.000167488	18	42.9071
Zfp983	0.000167488	16	34.7795
Zscan26	0.000167488	16	553.938
2010007H06Rik	0.000265156	16	18.6834
4632415L05Rik	0.000265156	18	97.2678
4921524J17Rik	0.000265156	18	95.5161
9330151L19Rik	0.000265156	18	34.7124
Acap2	0.000265156	16	311.751
Adam19	0.000265156	0	772.028
Adamts5	0.000265156	16	200.503
Aimp2	0.000265156	4	172.133
Akap8	0.000265156	16	642.392
Alg10b	0.000265156	18	321.032
Arfgap1	0.000265156	4	296.331
Arhgap22	0.000265156	4	37.2941
Arhgef4	0.000265156	6	26.0058
Arl5a	0.000265156	18	439.986
Astn2	0.000265156	6	41.5545
Atxn1	0.000265156	18	288.081
Bhlhb9	0.000265156	14	65.0321
Calhm5	0.000265156	22	74.298
Cars2	0.000265156	4	213.013
Casp12	0.000265156	18	182.535
Ccdc50	0.000265156	18	347.353
Ccdc82	0.000265156	16	167.053
Ccdc88a	0.000265156	18	70.6773
Cep152	0.000265156	16	30.3695
Cep350	0.000265156	18	273.748
Cep57	0.000265156	18	101.62
Ckb	0.000265156	4	1235.8
Cog4	0.000265156	6	413.191
Cops8	0.000265156	4	373.874
Creb1	0.000265156	18	227.184
Creb3l1	0.000265156	2	373.787
Csnk1g3	0.000265156	18	143.086
Ctbs	0.000265156	16	43.7252
Ctnnal1	0.000265156	18	618.867
Cyb5r1	0.000265156	4	264.164
Cys1	0.000265156	16	334.941
Dkc1	0.000265156	16	130.147
Dnase2a	0.000265156	8	139.24
Egln2	0.000265156	6	374.813
Eif5	0.000265156	18	1540.66
Elac1	0.000265156	16	104.703
Elmod2	0.000265156	16	72.6617
Emp2	0.000265156	4	732.327
Erlin1	0.000265156	18	127.43
Ethe1	0.000265156	4	196.209
Exoc7	0.000265156	6	268.766
Fam126b	0.000265156	16	72.3851
Fam53a	0.000265156	2	124.399
Fars2	0.000265156	6	325.315
Fbxl2	0.000265156	6	29.3315
Fmo5	0.000265156	14	117.562
Fnbp4	0.000265156	16	292.407
Foxn3	0.000265156	18	477.52
Foxp1	0.000265156	18	256.831
Galnt18	0.000265156	4	189.457
Gkap1	0.000265156	16	86.8968
Gm14403	0.000265156	16	44.6593
Gm3272	0.000265156	4	7.34616
Gm3325	0.000265156	14	10.1787
Gm44729	0.000265156	8	10.9079
Gm45909	0.000265156	16	8.23004
Gm48866	0.000265156	16	16.9316
Gm8995	0.000265156	16	87.6433
Gm9913	0.000265156	4	6.39444
Gpi1	0.000265156	4	5620.43
Gtf2h1	0.000265156	18	177.608
Hbs1l	0.000265156	18	275.122
Hnrnpc	0.000265156	22	541.819
Hnrnph3	0.000265156	18	258.016
Homer1	0.000265156	18	718.696
Hspa12a	0.000265156	16	244.678
Hus1	0.000265156	18	71.616
Ift80	0.000265156	18	80.6573
Il7	0.000265156	14	10.2176
Impad1	0.000265156	18	370.321
Inpp5f	0.000265156	16	55.0893
Kat5	0.000265156	6	140.665
Kcnk3	0.000265156	4	3258.25
Keap1	0.000265156	6	318.126
Kiz	0.000265156	18	334.817
Larp4b	0.000265156	18	490.642
Lmbrd2	0.000265156	16	107.806
Lrch3	0.000265156	16	307.791
Lrfn3	0.000265156	4	43.6202
Map3k2	0.000265156	18	130.9
Map4k3	0.000265156	18	316.95
Mbtd1	0.000265156	16	96.9003
Mfsd8	0.000265156	16	104.894
Mrpl1	0.000265156	18	122.706
Mtdh	0.000265156	18	427.583
Mthfd1l	0.000265156	14	49.7807
Mtif2	0.000265156	18	205.829
Mtif3	0.000265156	6	166.595
Mtmr1	0.000265156	18	193.928
Mut	0.000265156	16	637.151
Naip5	0.000265156	16	19.3079
Ncald	0.000265156	4	165.664
Ncbp2	0.000265156	18	137.666
Nfib	0.000265156	18	976.697
Nfxl1	0.000265156	16	79.0051
Nol3	0.000265156	6	408.3
Pafah1b2	0.000265156	18	186.39
Pank4	0.000265156	2	182.899
Pds5a	0.000265156	18	389.624
Plscr4	0.000265156	16	176.425
Pnrc2	0.000265156	18	134.272
Pofut2	0.000265156	4	457.561
Polr3f	0.000265156	18	111.621
Ppp3ca	0.000265156	18	507.14
Prkab1	0.000265156	6	358.372
Prkd3	0.000265156	16	297.369
Prmt2	0.000265156	4	138.832
Prpf4	0.000265156	18	70.2726
Ptar1	0.000265156	18	211.202
Purb	0.000265156	16	411.458
Ranbp9	0.000265156	18	339.903
Rars	0.000265156	20	142.72
Rest	0.000265156	18	100.69
Rhno1	0.000265156	4	67.2998
Rhoq	0.000265156	18	1087.89
Riok3	0.000265156	16	676.257
Rit1	0.000265156	4	535.347
Rsf1	0.000265156	16	137.811
Rtl8a	0.000265156	4	324.192
Scn7a	0.000265156	16	565.033
Sestd1	0.000265156	18	253.815
Set	0.000265156	18	298.937
Sez6l2	0.000265156	6	58.6253
Slc12a6	0.000265156	16	283.638
Snx6	0.000265156	18	172.067
Son	0.000265156	16	1947.77
Spcs3	0.000265156	18	372.278
Sppl2a	0.000265156	18	441.906
Spred1	0.000265156	18	312.95
Srpk2	0.000265156	16	352.611
Strip1	0.000265156	4	231.528
Suz12	0.000265156	18	240.05
Syap1	0.000265156	16	259.761
Taf6l	0.000265156	6	61.1964
Tagln2	0.000265156	0	1688.11
Tapt1	0.000265156	16	171.793
Tars	0.000265156	20	144.581
Tbc1d32	0.000265156	16	38.7255
Tbk1	0.000265156	16	201.578
Tbkbp1	0.000265156	6	132.207
Tbl1x	0.000265156	18	549.373
Tcf4	0.000265156	16	355.308
Tdp2	0.000265156	18	104.654
Thop1	0.000265156	4	109.71
Ticam1	0.000265156	4	102.725
Tm9sf3	0.000265156	18	1033.51
Tmem106b	0.000265156	16	659.994
Tmem168	0.000265156	18	164.507
Tmem86a	0.000265156	8	828.227
Trim30a	0.000265156	18	144.963
Trim44	0.000265156	18	651.421
U2surp	0.000265156	18	363.351
Ube2q2	0.000265156	16	270.126
Uri1	0.000265156	16	112.738
Usp3	0.000265156	18	57.7968
Wrn	0.000265156	16	49.8293
Zc3hav1	0.000265156	16	227.259
Zcchc7	0.000265156	18	175.675
Zfhx3	0.000265156	16	45.593
Zfp120	0.000265156	16	74.1091
Zfp128	0.000265156	20	18.2848
Zfp160	0.000265156	16	78.8274
Zfp426	0.000265156	18	65.2866
Zfp622	0.000265156	6	84.2757
Zfp654	0.000265156	16	91.9772
Zfp710	0.000265156	2	137.212
Zfp772	0.000265156	18	26.4528
Zfp780b	0.000265156	18	43.6235
Zfp788	0.000265156	16	81.7356
Zfp933	0.000265156	18	83.4635
Zkscan7	0.000265156	16	72.5539
Zscan29	0.000265156	16	86.7283
1810013L24Rik	0.000411834	16	257.986
6430584L05Rik	0.000411834	18	7.94186
Aagab	0.000411834	8	124.03
Aasdhppt	0.000411834	16	108.353
Abcb7	0.000411834	18	201.892
Ackr3	0.000411834	0	488.699
Acot7	0.000411834	4	732.177
Acvr2a	0.000411834	16	137.548
Agfg1	0.000411834	20	313.855
Agpat3	0.000411834	6	1006.86
Ahctf1	0.000411834	18	349.564
Amd1	0.000411834	18	992.306
Ap1m1	0.000411834	4	419.374
Ap3m1	0.000411834	18	182.75
Apbb1	0.000411834	4	531.209
Arhgap12	0.000411834	18	255.528
Arl8a	0.000411834	4	189.758
Atp6v1a	0.000411834	14	168.349
B4galt7	0.000411834	4	105.944
Bbs12	0.000411834	18	18.5431
Bclaf3	0.000411834	16	31.6894
Calr	0.000411834	2	3053.54
Caprin1	0.000411834	18	1018.67
Casp8ap2	0.000411834	18	52.9358
Ccdc127	0.000411834	18	186.255
Ccdc59	0.000411834	18	76.5444
Ccnl2	0.000411834	16	666.926
Ccnt2	0.000411834	18	419.037
Cd276	0.000411834	4	104.18
Cdk2	0.000411834	8	102.022
Cdv3	0.000411834	18	946.259
Chmp7	0.000411834	4	289.531
Clip2	0.000411834	2	259.712
Coa4	0.000411834	4	81.8319
Coq6	0.000411834	4	505.63
Cspp1	0.000411834	18	47.3294
Cul4b	0.000411834	16	133.253
Cybb	0.000411834	14	132.023
Dars	0.000411834	18	378.08
Dcp2	0.000411834	18	143.016
Ddx47	0.000411834	4	170.385
Ddx58	0.000411834	18	105.346
Ddx60	0.000411834	14	35.0663
Deptor	0.000411834	14	334.132
Dhrs13	0.000411834	4	76.7647
Dlg1	0.000411834	18	583.62
Dmwd	0.000411834	2	325.831
Dvl2	0.000411834	6	400.387
Dync2h1	0.000411834	16	46.0671
Edem3	0.000411834	18	256.489
Emp1	0.000411834	22	1327.31
Etaa1	0.000411834	18	26.823
Etnk1	0.000411834	16	478.352
Evi5	0.000411834	18	156.267
Exoc6	0.000411834	18	157.234
Fam13a	0.000411834	14	425.675
Fam189a2	0.000411834	2	608.531
Fam199x	0.000411834	16	33.1366
Fam49b	0.000411834	18	137.055
Fam91a1	0.000411834	16	233.678
Fastkd1	0.000411834	16	122.679
Fbln7	0.000411834	2	73.3249
Fez2	0.000411834	4	279.759
Fgf10	0.000411834	16	40.3846
Fgfr1op2	0.000411834	18	403.281
Fundc1	0.000411834	18	81.635
Fxyd6	0.000411834	4	733.445
Fyttd1	0.000411834	18	423.487
Gbp7	0.000411834	16	79.1936
Git1	0.000411834	2	526.687
Gm27252	0.000411834	18	100.168
Gm28229	0.000411834	16	7.99037
Gm37254	0.000411834	18	15.2406
Gm45605	0.000411834	18	15.5611
Gm45890	0.000411834	6	8.47632
Gpatch11	0.000411834	18	90.7376
Gpbp1	0.000411834	18	376.253
Hps5	0.000411834	16	60.0152
Ick	0.000411834	16	103.787
Ide	0.000411834	18	467.197
Ifi203	0.000411834	16	176.615
Iglon5	0.000411834	6	20.7377
Ints13	0.000411834	18	209.362
Invs	0.000411834	16	35.7933
Jrkl	0.000411834	18	54.314
Kctd18	0.000411834	16	40.0481
Kitl	0.000411834	16	307.551
Klhl42	0.000411834	16	40.0934
Krit1	0.000411834	18	296.428
Larp1b	0.000411834	18	273.654
Lcorl	0.000411834	16	19.0804
Leo1	0.000411834	22	88.0475
Lman1	0.000411834	18	518.965
Lmbr1	0.000411834	16	102.807
Lpl	0.000411834	16	9751.37
Lrrc58	0.000411834	18	611.562
Ltn1	0.000411834	18	246.742
Luc7l3	0.000411834	18	489.771
Lztfl1	0.000411834	18	203.225
Mbnl2	0.000411834	18	1598.3
Mcm5	0.000411834	6	65.774
Mepce	0.000411834	8	222.805
Metrn	0.000411834	4	194.679
Mfap1a	0.000411834	16	146.089
Mfsd14b	0.000411834	18	134.127
Mkln1	0.000411834	18	473.275
Mme	0.000411834	14	147.22
Morc3	0.000411834	18	180.96
Mosmo	0.000411834	18	245.955
Mr1	0.000411834	18	330.631
Mtrf1l	0.000411834	18	68.9182
Myl12a	0.000411834	2	1112.65
Nae1	0.000411834	18	228.454
Nol7	0.000411834	18	195.623
Ntmt1	0.000411834	6	144.603
Nudcd1	0.000411834	18	55.4329
Nvl	0.000411834	18	156.896
Ogt	0.000411834	16	1114.1
Orc2	0.000411834	18	121.665
Otud6b	0.000411834	18	336.648
Pak2	0.000411834	18	479.733
Parn	0.000411834	8	69.9574
Pdgfd	0.000411834	18	86.8971
Phf20l1	0.000411834	18	353.931
Phip	0.000411834	16	147.966
Pkhd1l1	0.000411834	16	587.007
Pnisr	0.000411834	16	611.337
Ppil4	0.000411834	18	196.263
Ppp1r9a	0.000411834	16	208.735
Ppp2r5e	0.000411834	18	283.185
Ppp3r1	0.000411834	18	426.127
Prmt9	0.000411834	18	72.274
Prpf3	0.000411834	18	132.181
Prpf40a	0.000411834	16	232.111
Pus10	0.000411834	16	63.8721
Rab10	0.000411834	18	803.414
Rab11fip2	0.000411834	16	70.7822
Rab23	0.000411834	20	88.791
Rapgef5	0.000411834	16	456.154
Rb1	0.000411834	16	174.283
Relch	0.000411834	18	147.655
Rnf139	0.000411834	18	165.05
Rngtt	0.000411834	18	109.661
Rxrb	0.000411834	4	338.995
Sap30bp	0.000411834	6	171.225
Sema5a	0.000411834	16	123.843
Senp2	0.000411834	18	217.849
Sepsecs	0.000411834	16	98.8779
Sfmbt1	0.000411834	18	100.345
Shpk	0.000411834	8	144.172
Slc25a11	0.000411834	4	1967.59
Slc35a1	0.000411834	18	91.6972
Slc38a10	0.000411834	6	1323
Slfn8	0.000411834	18	53.8001
Smad2	0.000411834	18	139.932
Smc3	0.000411834	18	268.84
Smpx	0.000411834	0	2360.11
Srsf2	0.000411834	16	550.784
Ss18	0.000411834	18	307.363
Ssr3	0.000411834	18	1495.42
St13	0.000411834	18	621.137
Stag2	0.000411834	16	364.49
Stam	0.000411834	18	132.245
Stard3	0.000411834	8	335.629
Stx7	0.000411834	18	252.019
Stxbp3	0.000411834	18	180.044
Surf4	0.000411834	4	1118.45
Tbce	0.000411834	16	114.632
Thoc6	0.000411834	6	66.172
Thra	0.000411834	6	1400.42
Tll1	0.000411834	16	23.5124
Tmed9	0.000411834	2	542.255
Tmem161b	0.000411834	18	75.11
Tnni2	0.000411834	2	42.4683
Tnpo1	0.000411834	18	392.993
Triqk	0.000411834	18	37.1026
Tsc22d4	0.000411834	4	1627.21
Tuba1a	0.000411834	4	2024.2
Tug1	0.000411834	18	380.859
Tut4	0.000411834	16	170.676
Txndc16	0.000411834	18	256.884
Ube2g1	0.000411834	18	383.982
Ubtd1	0.000411834	2	316.482
Uchl5	0.000411834	18	152.967
Unc119b	0.000411834	0	307.784
Unc13a	0.000411834	6	53.4753
Uvssa	0.000411834	16	77.0167
Vps36	0.000411834	18	61.3438
Vps50	0.000411834	18	146.082
Vps54	0.000411834	16	315.713
Vstm4	0.000411834	4	253.62
Wapl	0.000411834	18	306.191
Wdfy2	0.000411834	16	134.487
Wdr37	0.000411834	18	288.848
Wdr43	0.000411834	18	217.969
Ythdf3	0.000411834	16	505.328
Zbtb37	0.000411834	18	106.389
Zc3hc1	0.000411834	4	125.303
Zdhhc17	0.000411834	18	203.718
Zer1	0.000411834	6	210.638
Zfc3h1	0.000411834	18	248.546
Zfp141	0.000411834	18	48.519
Zfp148	0.000411834	18	274.663
Zfp35	0.000411834	16	85.844
Zfp39	0.000411834	18	32.9615
Zfp397	0.000411834	18	192.555
Zfp617	0.000411834	18	80.6993
Zfp760	0.000411834	16	34.1555
Zfp808	0.000411834	16	9.69734
Zfp85	0.000411834	18	21.0022
Zfp91	0.000411834	18	876.158
Zfr	0.000411834	18	672.749
Znrf2	0.000411834	14	179.946
39142	0.000628333	16	238.554
39326	0.000628333	18	866.77
40422	0.000628333	16	70.9946
1700029J07Rik	0.000628333	14	14.0948
2010315B03Rik	0.000628333	16	59.0104
2510009E07Rik	0.000628333	18	173.419
2610008E11Rik	0.000628333	18	128.564
3830406C13Rik	0.000628333	16	77.9718
4930402H24Rik	0.000628333	16	378.143
4930430F08Rik	0.000628333	18	31.9057
Abcd2	0.000628333	12	270.75
Abhd18	0.000628333	18	287.569
Adcy3	0.000628333	8	338.669
Adh7	0.000628333	18	8.93529
Aebp2	0.000628333	18	313.616
Agap3	0.000628333	4	286.399
Ago3	0.000628333	18	187.509
Aida	0.000628333	18	232.907
Ak1	0.000628333	4	2389.21
Akirin2	0.000628333	0	80.1406
Akr1c14	0.000628333	16	30.0851
Alkbh8	0.000628333	18	69.673
Anapc2	0.000628333	6	500.649
Aox3	0.000628333	14	53.5653
Ap2a1	0.000628333	4	297.673
Arfgap2	0.000628333	6	459.472
Arhgap42	0.000628333	18	139.566
Arl14ep	0.000628333	16	66.9063
Art3	0.000628333	20	2201.2
Arvcf	0.000628333	4	130.251
Asah2	0.000628333	16	143.751
Atcayos	0.000628333	6	359.756
Atp11c	0.000628333	16	100.665
Atr	0.000628333	16	106.429
Atrnl1	0.000628333	16	399.305
Atrx	0.000628333	16	364.352
Azin2	0.000628333	6	67.3659
B3galt6	0.000628333	4	25.5665
Bbip1	0.000628333	18	52.2471
Bclaf1	0.000628333	18	538.611
Birc6	0.000628333	16	515.553
Bmi1	0.000628333	18	311.406
Bod1l	0.000628333	16	234.063
Cask	0.000628333	18	143.667
Cbx3	0.000628333	18	143.515
Ccar1	0.000628333	18	428.408
Ccdc102a	0.000628333	4	150.778
Ccdc117	0.000628333	18	210.754
Ccz1	0.000628333	16	148.331
Cdc27	0.000628333	18	214.289
Cdipt	0.000628333	4	548.53
Cep85l	0.000628333	16	117.273
Cep97	0.000628333	18	52.9093
Cerk	0.000628333	4	181.865
Cfap97	0.000628333	18	113.205
Chac2	0.000628333	18	65.3568
Chfr	0.000628333	16	81.2202
Chordc1	0.000628333	18	552.671
Cidea	0.000628333	6	4165.85
Clk4	0.000628333	18	360.636
Cp	0.000628333	18	1223.52
Cpne3	0.000628333	18	165.209
Ctcf	0.000628333	16	254.996
Cul3	0.000628333	18	1042.58
Dbh	0.000628333	6	354.011
Dcaf11	0.000628333	6	758.031
Ddx50	0.000628333	18	458.808
Denr	0.000628333	18	190.632
Dhdh	0.000628333	14	197.755
Dnaja1	0.000628333	18	809.109
Dok5	0.000628333	4	30.2408
Dpm1	0.000628333	16	37.1727
Dpy19l1	0.000628333	16	73.081
Efr3a	0.000628333	18	460.773
Eif5b	0.000628333	18	876.511
Emd	0.000628333	2	215.718
Eml2	0.000628333	6	185.517
Evi5l	0.000628333	4	121.909
Fam120a	0.000628333	18	788.001
Fam13c	0.000628333	16	111.086
Fam172a	0.000628333	16	145.898
Fam49a	0.000628333	18	348.744
Fbxw5	0.000628333	4	380.297
Fgf2	0.000628333	18	242.288
Flot2	0.000628333	6	806.604
Fmr1	0.000628333	16	120.869
Fnbp1l	0.000628333	18	173.892
Fubp1	0.000628333	18	387.2
G2e3	0.000628333	16	51.947
Garnl3	0.000628333	6	77.1493
Gas2l3	0.000628333	16	30.9116
Gbp6	0.000628333	16	30.1482
Gcc2	0.000628333	16	111.622
Gclc	0.000628333	16	127.466
Gdpd5	0.000628333	6	245.484
Ggnbp2	0.000628333	16	499.414
Gm16537	0.000628333	6	233.837
Gm20559	0.000628333	16	79.0212
Gm4951	0.000628333	16	16.6225
Gnai1	0.000628333	14	139.446
Golga5	0.000628333	18	286.489
Gpat4	0.000628333	6	921.525
Heph	0.000628333	16	82.2455
Hsf1	0.000628333	0	200.471
Ift140	0.000628333	8	77.1431
Ikbip	0.000628333	18	138.262
Ikzf2	0.000628333	16	23.5843
Il33	0.000628333	16	665.054
Ints10	0.000628333	18	90.8925
Itprid2	0.000628333	18	375.767
Katnb1	0.000628333	4	112.556
Kdelc2	0.000628333	18	109.871
Kdm7a	0.000628333	18	189.359
Klhl20	0.000628333	18	132.017
Klhl30	0.000628333	4	497.587
Kmt5b	0.000628333	16	284.777
Lacc1	0.000628333	12	58.7438
Lamc3	0.000628333	8	44.7183
Limk2	0.000628333	4	200.93
Lnpep	0.000628333	18	1160.26
Lrrc24	0.000628333	6	21.2546
Lsp1	0.000628333	6	745.831
Malt1	0.000628333	16	73.3224
Mctp1	0.000628333	18	37.647
Mdm4	0.000628333	16	528.078
Mettl14	0.000628333	18	110.124
Mib1	0.000628333	16	371.225
Micu3	0.000628333	16	56.2546
Mier1	0.000628333	16	224.385
Mitd1	0.000628333	18	28.769
Mospd2	0.000628333	16	101.381
Mpp6	0.000628333	18	420.095
Mrpl50	0.000628333	18	262.795
Mrps23	0.000628333	4	973.107
Msl2	0.000628333	16	266.229
Mta2	0.000628333	6	288.678
Mtcp1	0.000628333	16	25.9991
Mterf3	0.000628333	18	142.329
Mtpap	0.000628333	18	117.786
Mzt1	0.000628333	18	234.803
Nabp1	0.000628333	16	182.986
Nck1	0.000628333	18	211.484
Nectin2	0.000628333	4	506.83
Nedd4	0.000628333	16	4265.27
Nfil3	0.000628333	22	522.739
Nkap	0.000628333	18	74.4096
Nop53	0.000628333	6	836.937
Nudt12	0.000628333	16	87.7534
Oaz2	0.000628333	4	804.329
Olfr1372-ps1	0.000628333	16	26.5307
Orc4	0.000628333	18	181.33
Oxa1l	0.000628333	4	527.541
Palmd	0.000628333	20	506.636
Parp14	0.000628333	18	231.997
Paxbp1	0.000628333	18	252.521
Pbrm1	0.000628333	16	300.779
Pcbp4	0.000628333	2	310.184
Pde7a	0.000628333	18	470.396
Pgam2	0.000628333	4	4972.48
Phf3	0.000628333	16	360.795
Phox2a	0.000628333	6	70.4219
Picalm	0.000628333	18	2365.01
Plekho1	0.000628333	2	788.445
Pola2	0.000628333	6	95.6386
Polh	0.000628333	18	43.3738
Polr3g	0.000628333	16	25.4246
Ppp4r2	0.000628333	18	347.377
Pqlc1	0.000628333	4	174.489
Prex1	0.000628333	8	129.703
Primpol	0.000628333	14	34.0704
Prmt7	0.000628333	2	149.239
Prpf4b	0.000628333	18	445.641
Psap	0.000628333	6	5828.8
Ptprg	0.000628333	16	253.402
Pygo1	0.000628333	18	167.89
Rab8b	0.000628333	16	189.235
Rbm19	0.000628333	4	186.606
Rbm6	0.000628333	18	407.196
Rbmx	0.000628333	16	184.1
Rcbtb1	0.000628333	16	87.7005
Rdx	0.000628333	18	991.435
Reep2	0.000628333	6	66.9337
Rhoc	0.000628333	4	716.299
Rictor	0.000628333	18	159.322
Rita1	0.000628333	4	60.5468
Rnf187	0.000628333	4	1118.44
Rrp7a	0.000628333	4	252.594
Rsbn1l	0.000628333	16	163.279
Rtf2	0.000628333	6	516.289
Sardh	0.000628333	6	201.077
Sars	0.000628333	4	594.231
Scai	0.000628333	16	33.8984
Sec14l4	0.000628333	8	24.7734
Sesn3	0.000628333	16	144.579
Sh3bgrl	0.000628333	16	463.447
Shroom2	0.000628333	18	40.4312
Ska2	0.000628333	18	74.9194
Slc35g2	0.000628333	4	24.6746
Smarcad1	0.000628333	18	100.844
Smc6	0.000628333	18	329.428
Smg1	0.000628333	18	563.029
Snapc1	0.000628333	18	76.5494
Snrnp48	0.000628333	18	181.154
Snrpa	0.000628333	4	203.27
Snx16	0.000628333	18	46.3723
Socs6	0.000628333	18	142.457
Sos2	0.000628333	18	328.183
Spice1	0.000628333	18	67.6411
Srek1	0.000628333	18	339.102
Srek1ip1	0.000628333	18	58.0787
Srfbp1	0.000628333	18	52.1954
Srrm1	0.000628333	16	583.791
Srsf11	0.000628333	18	538.144
St7	0.000628333	0	74.1671
Stim2	0.000628333	18	140.568
Stk11	0.000628333	4	758.305
Sugp1	0.000628333	8	166.907
Swt1	0.000628333	18	74.573
Taok1	0.000628333	18	426.925
Tbc1d7	0.000628333	4	139.357
Tbl1xr1	0.000628333	18	252.082
Tbl3	0.000628333	4	190.566
Tcf12	0.000628333	18	295.761
Tgfb1i1	0.000628333	2	489.991
Thap6	0.000628333	18	50.9986
Tie1	0.000628333	4	771.329
Tinf2	0.000628333	6	78.8836
Tmem214	0.000628333	2	368.247
Tmub2	0.000628333	6	239.774
Tpm1	0.000628333	2	34784.3
Trim37	0.000628333	18	88.736
Tsen54	0.000628333	4	58.4916
Ttc14	0.000628333	16	201.649
Twistnb	0.000628333	18	75.2822
Tyro3	0.000628333	2	70.895
Ubl7	0.000628333	4	453.567
Ubox5	0.000628333	4	29.8861
Ubxn11	0.000628333	8	14.2039
Ubxn6	0.000628333	6	691.461
Uhrf1bp1l	0.000628333	18	241.942
Usb1	0.000628333	4	102.475
Uso1	0.000628333	18	579.2
Usp5	0.000628333	6	517.591
Vcpip1	0.000628333	16	152.231
Vps26a	0.000628333	18	455.066
Vps37c	0.000628333	4	145.455
Vps41	0.000628333	18	359.332
Wdr6	0.000628333	6	682.576
Wee1	0.000628333	16	266.502
Xrn2	0.000628333	16	226.312
Ydjc	0.000628333	6	21.7109
Yipf6	0.000628333	18	217.621
Ypel2	0.000628333	20	259.131
Zbtb6	0.000628333	18	43.8308
Zcchc9	0.000628333	18	70.1439
Zfand6	0.000628333	16	380.934
Zfp119a	0.000628333	18	24.1263
Zfp217	0.000628333	18	91.2472
Zfp266	0.000628333	18	137.305
Zfp418	0.000628333	18	12.839
Zfp428	0.000628333	4	67.5686
Zfp64	0.000628333	6	53.5245
Zfp68	0.000628333	18	234.778
Zfp810	0.000628333	14	30.2082
Zfp874a	0.000628333	18	66.7529
4930503L19Rik	0.000942737	18	61.7825
5930430L01Rik	0.000942737	12	20.3408
Aars2	0.000942737	4	139.031
Abcf3	0.000942737	4	250.353
Abt1	0.000942737	4	69.918
AC144860.1	0.000942737	18	26.1972
Acsl4	0.000942737	16	161.784
Adck1	0.000942737	6	164.575
Adgrf5	0.000942737	16	1917.89
Ahnak	0.000942737	18	3920.95
Alg13	0.000942737	16	31.3387
Ankrd16	0.000942737	16	101.617
Ankrd17	0.000942737	18	815.802
Anp32e	0.000942737	18	631.745
Ap1s2	0.000942737	18	92.2928
Ap3b1	0.000942737	16	248.258
Apc	0.000942737	18	412.259
Aph1c	0.000942737	10	21.9792
Appl1	0.000942737	18	201.924
Arhgap20	0.000942737	18	149.848
Asb11	0.000942737	22	527.186
Asl	0.000942737	6	143.348
Aspg	0.000942737	6	517.255
Atad1	0.000942737	18	587.55
Atf1	0.000942737	18	299.71
Atf2	0.000942737	18	255.381
Atl3	0.000942737	16	278.237
Atp2b4	0.000942737	16	398.475
Atp5g1	0.000942737	4	6303.03
Atp9a	0.000942737	4	629.11
Atrn	0.000942737	18	325.876
Avp	0.000942737	6	25.7062
B3gat3	0.000942737	4	395.185
Bean1	0.000942737	4	47.3037
Bin1	0.000942737	6	206.318
Brms1l	0.000942737	18	104.27
Bsn	0.000942737	6	39.1257
Btbd16	0.000942737	10	8.33432
Bzw1	0.000942737	18	649.029
C1galt1c1	0.000942737	20	95.6569
Cacul1	0.000942737	18	259.145
Card19	0.000942737	0	508.485
Ccdc62	0.000942737	14	20.2094
Ccpg1	0.000942737	18	51.4461
Cct4	0.000942737	20	546.423
Cdc73	0.000942737	18	275.88
Cdk19	0.000942737	16	199.299
Cdk8	0.000942737	18	193.943
Cdkn2d	0.000942737	4	187.358
Cdt1	0.000942737	6	29.3607
Cetn3	0.000942737	16	188.616
Cgnl1	0.000942737	18	451.62
Chid1	0.000942737	4	284.622
Chn1	0.000942737	18	221.934
Chpf2	0.000942737	6	216.113
Chrnb2	0.000942737	8	32.9989
Clcn3	0.000942737	16	316.039
Cldn12	0.000942737	16	168.448
Clip3	0.000942737	6	200.561
Cmas	0.000942737	4	118.91
Cnot2	0.000942737	18	257.09
Cnot4	0.000942737	18	209.933
Cog2	0.000942737	6	109.002
Col4a3bp	0.000942737	18	339.998
Col6a2	0.000942737	4	3610.31
Cope	0.000942737	4	909.704
Coq10a	0.000942737	4	850.724
Coro2b	0.000942737	4	152.675
Cpne2	0.000942737	4	71.0271
Creb3l3	0.000942737	8	7.23792
Crebrf	0.000942737	16	381.77
Ctdnep1	0.000942737	4	1005.92
Ctdspl2	0.000942737	18	62.3596
Ctso	0.000942737	16	237.338
Cyb561a3	0.000942737	6	142.318
Dctn2	0.000942737	6	774.041
Dctn4	0.000942737	18	209.145
Ddx39	0.000942737	4	138.08
Ddx46	0.000942737	16	302.634
Def6	0.000942737	6	45.8344
Def8	0.000942737	4	300.412
Dek	0.000942737	18	277.296
Dennd4c	0.000942737	18	249.505
Dhcr24	0.000942737	6	283.248
Dhx15	0.000942737	18	677.038
Dhx36	0.000942737	18	283.537
Dnajc3	0.000942737	18	889.304
Dr1	0.000942737	18	182.053
Dusp26	0.000942737	6	82.4763
E330009J07Rik	0.000942737	16	40.2117
Eef2	0.000942737	6	7258.94
Eif1ax	0.000942737	16	213.857
Elmo3	0.000942737	8	46.2192
Eln	0.000942737	4	6398.29
Emilin1	0.000942737	2	652.839
Eri3	0.000942737	4	507.726
Exoc1	0.000942737	16	110.634
Fam133b	0.000942737	18	79.742
Fam241b	0.000942737	6	35.4921
Fam76a	0.000942737	16	270.97
Far1	0.000942737	18	272.71
Fktn	0.000942737	18	317.454
Fmnl2	0.000942737	18	171.016
Foxn2	0.000942737	18	74.8954
Fubp3	0.000942737	16	76.4658
Fzd4	0.000942737	16	766.994
Galnt4	0.000942737	18	51.085
Gclm	0.000942737	14	86.1349
Gcnt1	0.000942737	18	78.899
Ggps1	0.000942737	18	191.853
Gm15283	0.000942737	4	7.29618
Gm33543	0.000942737	2	540.657
Gm36298	0.000942737	16	5.64291
Gm43071	0.000942737	16	11.4479
Gm49376	0.000942737	16	5.03521
Gm5165	0.000942737	16	19.8508
Gmppb	0.000942737	4	147.176
Gng12	0.000942737	16	184.311
Gpr155	0.000942737	16	127.202
Gps1	0.000942737	4	443.133
Greb1l	0.000942737	16	28.7962
Grsf1	0.000942737	18	834.611
Guf1	0.000942737	18	175.744
Hist1h1c	0.000942737	6	1050.81
Hist3h2ba	0.000942737	6	8.5421
Hnmt	0.000942737	16	78.9003
Hpn	0.000942737	10	19.7315
Hspbp1	0.000942737	4	204.687
Ice2	0.000942737	16	58.0044
Ifih1	0.000942737	16	90.7852
Ift43	0.000942737	4	116.025
Ints6l	0.000942737	16	203.798
Ints9	0.000942737	6	86.4236
Ireb2	0.000942737	18	272.548
Itga1	0.000942737	18	265.839
Itgav	0.000942737	18	240.005
Itpr1	0.000942737	18	447.013
Jade1	0.000942737	18	250.197
Katnbl1	0.000942737	18	40.4788
Kcna6	0.000942737	6	173.846
Kcng2	0.000942737	2	741.476
Kdelr3	0.000942737	4	401.646
Kifap3	0.000942737	18	201.818
Klhl22	0.000942737	6	146.273
Kpna4	0.000942737	18	677.781
Krcc1	0.000942737	18	460.079
Krr1	0.000942737	18	202.49
Lgals8	0.000942737	16	287.98
Lif	0.000942737	2	19.6868
Lin7c	0.000942737	18	330.208
Lipo3	0.000942737	16	60.8813
Lmf2	0.000942737	4	291.41
Lrig2	0.000942737	18	86.7999
Lrrn2	0.000942737	4	604.395
Luc7l2	0.000942737	16	931.449
Maf1	0.000942737	6	892.314
Map1s	0.000942737	4	81.9675
Matr3	0.000942737	18	323.336
Mcat	0.000942737	6	324.933
Mcm4	0.000942737	16	82.0019
Mettl16	0.000942737	20	84.1758
Mlh3	0.000942737	16	60.2552
Mlst8	0.000942737	6	82.6534
Mob1a	0.000942737	18	455.887
Mob1b	0.000942737	18	276.38
Mphosph10	0.000942737	20	77.5701
Mpp5	0.000942737	18	232.387
Mta1	0.000942737	0	109.201
Mterf1a	0.000942737	18	7.57271
Mtx3	0.000942737	16	92.13
Mycbp2	0.000942737	18	453.547
Naa16	0.000942737	16	70.2756
Nckap1	0.000942737	18	1137.6
Ncs1	0.000942737	2	160.631
Ndel1	0.000942737	20	464.292
Ndufaf4	0.000942737	18	334.714
Nemf	0.000942737	18	252.423
Nmd3	0.000942737	18	124.134
Nradd	0.000942737	6	41.7954
Ola1	0.000942737	18	159.136
Olfm2	0.000942737	4	29.309
Oplah	0.000942737	8	450.565
Osbpl1a	0.000942737	18	228.438
Otub1	0.000942737	4	473.695
Oxr1	0.000942737	16	647.07
Pafah1b1	0.000942737	18	1363.29
Pars2	0.000942737	6	53.5597
Pcmtd2	0.000942737	16	400.453
Pde6d	0.000942737	2	239.026
Pex1	0.000942737	14	51.2658
Pex14	0.000942737	6	271.082
Pex6	0.000942737	6	486.154
Phf10	0.000942737	16	172.374
Phf20	0.000942737	16	153.902
Phka2	0.000942737	10	101.847
Piga	0.000942737	18	39.8929
Pigk	0.000942737	18	78.2927
Pitpnb	0.000942737	16	242.149
Pla2g4a	0.000942737	18	152.99
Pnldc1	0.000942737	6	18.5463
Pold3	0.000942737	18	57.071
Ppp1r16a	0.000942737	6	174.636
Ppp2r2a	0.000942737	18	272.536
Ppp3cb	0.000942737	18	340.152
Ppwd1	0.000942737	18	45.3703
Prdm5	0.000942737	18	41.0453
Prmt5	0.000942737	4	216.003
Psmc4	0.000942737	4	563.866
Psmd3	0.000942737	6	546.824
Ptges3l	0.000942737	0	38.9726
Puf60	0.000942737	4	666.198
R3hcc1l	0.000942737	18	115.826
Rabgap1	0.000942737	18	259.69
Ralgapa1	0.000942737	18	491.299
Rap1a	0.000942737	18	260.433
Rasa1	0.000942737	18	249.043
Rasef	0.000942737	16	18.0906
Rbbp8	0.000942737	18	73.7715
Rbl2	0.000942737	16	333.455
Rbm12	0.000942737	18	47.7478
Rbm27	0.000942737	18	195.831
Rcc1l	0.000942737	4	120.729
Reep3	0.000942737	18	277.599
Rere	0.000942737	14	545.089
Rfx7	0.000942737	18	82.4692
Rgma	0.000942737	8	359.035
Rhof	0.000942737	8	36.6623
Rhot2	0.000942737	4	246.753
Rnf141	0.000942737	18	470.419
Rnf38	0.000942737	18	213.039
Rpa2	0.000942737	6	136.023
Rtl8b	0.000942737	4	453.768
Sars2	0.000942737	6	92.032
Sec62	0.000942737	18	774.412
Sec63	0.000942737	18	613.038
Seh1l	0.000942737	18	195.002
Selenop	0.000942737	16	3386.05
Selenot	0.000942737	18	953.016
Sema4b	0.000942737	8	151.221
Senp5	0.000942737	18	220.588
Senp8	0.000942737	18	36.2173
Sirt1	0.000942737	16	139.967
Slc12a8	0.000942737	0	34.482
Slc15a3	0.000942737	2	58.1083
Slc25a36	0.000942737	16	285.14
Slc2a13	0.000942737	16	25.6052
Slc2a9	0.000942737	8	33.3464
Smpd1	0.000942737	4	1291.92
Srp72	0.000942737	16	305.658
Srsf10	0.000942737	18	415.345
Steap2	0.000942737	16	23.155
Svip	0.000942737	18	209.952
Tab1	0.000942737	6	170.816
Tab3	0.000942737	18	151.946
Tardbp	0.000942737	18	816.899
Tbc1d19	0.000942737	18	100.933
Tbck	0.000942737	18	109.215
Tcap	0.000942737	10	16075.4
Tcf7l2	0.000942737	18	75.7699
Tdrd3	0.000942737	18	191.448
Tet2	0.000942737	16	154.687
Tgif1	0.000942737	20	31.2404
Tgs1	0.000942737	18	111.379
Tlk1	0.000942737	18	348.301
Tmem209	0.000942737	16	60.1868
Tmem246	0.000942737	2	377.568
Tmod3	0.000942737	18	397.581
Tmpo	0.000942737	18	310.512
Tmx1	0.000942737	18	199.443
Tmx3	0.000942737	18	280.845
Tnrc6a	0.000942737	16	443.337
Tomm70a	0.000942737	16	412.191
Topors	0.000942737	16	140.321
Trim39	0.000942737	18	122.723
Tsc22d1	0.000942737	22	2460.72
Tsen34	0.000942737	4	470.349
U2af2	0.000942737	4	271.607
Uba6	0.000942737	18	72.3011
Ube2d2a	0.000942737	18	137.808
Ube2v2	0.000942737	18	41.0797
Ube2z	0.000942737	4	303.961
Ubn2	0.000942737	18	229.042
Ubqln1	0.000942737	16	452.973
Usp1	0.000942737	18	184.978
Usp45	0.000942737	18	105.692
Usp48	0.000942737	16	306.931
Usp7	0.000942737	18	639.886
Utp20	0.000942737	18	121.838
Vps13b	0.000942737	16	174.956
Vps51	0.000942737	4	88.7962
Vrk3	0.000942737	6	231.265
Wac	0.000942737	18	455.421
Washc4	0.000942737	18	148.446
Wdr62	0.000942737	10	27.1558
Wdr75	0.000942737	18	103.231
Wrap73	0.000942737	4	117.673
Xab2	0.000942737	6	176.914
Xpo1	0.000942737	18	410.515
Xpot	0.000942737	18	195.615
Xrcc4	0.000942737	16	48.5328
Xylt2	0.000942737	8	168.788
Zc3h14	0.000942737	18	492.528
Zcchc2	0.000942737	16	167.048
Zcchc8	0.000942737	18	91.4332
Zeb2	0.000942737	18	448.195
Zfp24	0.000942737	18	217.348
Zfp273	0.000942737	16	9.56865
Zfp280c	0.000942737	18	45.0002
Zfp318	0.000942737	18	143.504
Zfp326	0.000942737	16	111.116
Zfp329	0.000942737	18	76.9264
Zfp449	0.000942737	18	63.0817
Zfp608	0.000942737	18	105.719
Zfp703	0.000942737	8	417.749
Zfp870	0.000942737	18	72.1714
Zfp932	0.000942737	18	45.2937
Zfp97	0.000942737	18	23.2441
Zfp975	0.000942737	18	36.4449
Zhx2	0.000942737	18	147.629
Zkscan3	0.000942737	18	423.712
Zmym2	0.000942737	16	285.699
Zzz3	0.000942737	18	326.655
40787	0.00139237	20	227.603
1700020I14Rik	0.00139237	18	1483.84
8030462N17Rik	0.00139237	18	244.347
Aak1	0.00139237	18	815.23
Abcb1a	0.00139237	16	170.069
Abhd17b	0.00139237	16	77.6692
Acsf2	0.00139237	8	387.432
Acsl1	0.00139237	12	3782.28
Adam10	0.00139237	16	467.787
Adcyap1r1	0.00139237	4	242.921
Adgrg2	0.00139237	16	70.1665
Agbl5	0.00139237	6	68.3234
AI597479	0.00139237	18	162.038
Akap11	0.00139237	18	291.654
Aldoa	0.00139237	4	23133.7
Alg11	0.00139237	18	56.4143
Amotl1	0.00139237	18	921.766
Anapc4	0.00139237	18	305.624
Ankrd44	0.00139237	16	72.2654
Anp32a	0.00139237	18	293.176
Anxa6	0.00139237	6	2484.67
Aoc3	0.00139237	8	1144.92
Ap3s2	0.00139237	6	233.74
Arhgef6	0.00139237	18	702.055
Arih1	0.00139237	18	748.346
Asb13	0.00139237	14	49.7489
Ate1	0.00139237	18	329.286
Atg4d	0.00139237	2	316.954
Atp11b	0.00139237	18	230.92
Atp2b1	0.00139237	18	483.965
Atp5b	0.00139237	4	37068.3
Atp6v0e2	0.00139237	6	302.455
Atp8a1	0.00139237	18	287.261
Atp8b4	0.00139237	16	15.427
B230118H07Rik	0.00139237	18	156.328
B230354K17Rik	0.00139237	16	50.4489
Baz1b	0.00139237	16	915.3
Baz2b	0.00139237	16	229.21
BC005537	0.00139237	16	1696.43
Birc2	0.00139237	18	312.226
Bmpr2	0.00139237	18	617.381
Bnip3l	0.00139237	16	193.31
Btaf1	0.00139237	18	145.1
Btbd1	0.00139237	18	665.88
Camsap2	0.00139237	18	245.17
Cand1	0.00139237	18	256.138
Canx	0.00139237	18	1947.91
Capn5	0.00139237	4	186.816
Capza2	0.00139237	18	857.633
Cavin2	0.00139237	16	1806.18
Ccdc174	0.00139237	16	69.2209
Ccdc186	0.00139237	18	235.388
Ccdc47	0.00139237	18	790.003
Ccdc77	0.00139237	16	51.8061
Ccdc85a	0.00139237	16	65.1013
Ccng1	0.00139237	18	4322.37
Cdc37l1	0.00139237	18	651.637
Cdkl2	0.00139237	16	58.9804
Cenpb	0.00139237	6	1652.6
Cep41	0.00139237	0	11.6737
Chml	0.00139237	18	64.9267
Chuk	0.00139237	16	281.439
Cirbp	0.00139237	8	611.839
Clcc1	0.00139237	18	190.049
Clk1	0.00139237	16	915.933
Cnot7	0.00139237	16	313.873
Cntln	0.00139237	16	44.3534
Col15a1	0.00139237	4	2118.28
Coq7	0.00139237	2	218.887
Cped1	0.00139237	16	386.01
Csde1	0.00139237	18	3099.37
Csnk1a1	0.00139237	18	1090.15
Cstf3	0.00139237	20	88.3773
Ctnnbip1	0.00139237	4	264.873
Cul7	0.00139237	6	191.549
Cyp4f16	0.00139237	8	73.9968
Cyyr1	0.00139237	18	163.289
Ddx1	0.00139237	18	623.693
Dennd5b	0.00139237	18	210.841
Dmtf1	0.00139237	18	210.615
Dnajc13	0.00139237	18	292.122
Dnajc7	0.00139237	16	473.394
Dpp3	0.00139237	6	213.728
Eif2s2	0.00139237	18	399.538
Eif3e	0.00139237	16	374.067
Eif4e	0.00139237	18	322.9
Elf1	0.00139237	18	160.957
Eno3	0.00139237	4	6215.89
Enox2	0.00139237	16	64.4298
Epc2	0.00139237	18	254.358
Eral1	0.00139237	4	180.895
Ercc6l2	0.00139237	18	120.72
Eri2	0.00139237	16	22.2136
Ero1l	0.00139237	18	109.033
Esco1	0.00139237	16	77.1711
Esyt2	0.00139237	18	541.804
Exoc5	0.00139237	18	226.282
F8	0.00139237	16	27.4134
Fam120b	0.00139237	18	197.087
Fam207a	0.00139237	4	87.7939
Fam78b	0.00139237	20	177.08
Fancm	0.00139237	18	26.8737
Fbxl3	0.00139237	16	508.411
Fbxo11	0.00139237	18	397.936
Fem1c	0.00139237	18	203.777
Fgd6	0.00139237	18	151.535
Fip1l1	0.00139237	18	187.246
Flot1	0.00139237	4	446.414
Fndc3b	0.00139237	18	782.48
Ftx	0.00139237	18	30.5804
Gan	0.00139237	18	124.824
Gapvd1	0.00139237	18	378.441
Gbp11	0.00139237	8	31.5096
Gdi2	0.00139237	16	1111.61
Ghr	0.00139237	14	911.361
Gid4	0.00139237	16	258.798
Gipc1	0.00139237	4	354.253
Gja5	0.00139237	6	1221.1
Gm15651	0.00139237	2	10.8439
Gm15675	0.00139237	16	34.4744
Gm44220	0.00139237	16	41.4755
Gm45133	0.00139237	6	24.5848
Gm46430	0.00139237	18	67.1458
Gm48420	0.00139237	14	6.12573
Gm49336	0.00139237	18	155.809
Gm7117	0.00139237	2	8.52728
Gosr2	0.00139237	4	192.016
Gpr162	0.00139237	4	147.373
Gria3	0.00139237	18	116.575
Grik5	0.00139237	6	133.995
Grm4	0.00139237	6	30.8595
Gxylt1	0.00139237	18	116.86
Hecw2	0.00139237	18	99.0512
Hipk3	0.00139237	18	1839.71
Hlf	0.00139237	14	907.727
Hnrnpa3	0.00139237	18	876.713
Hprt	0.00139237	18	189.516
Igf2bp2	0.00139237	20	137.272
Itch	0.00139237	18	298.03
Itpka	0.00139237	8	58.7388
Kansl1l	0.00139237	16	156.967
Kcnc4	0.00139237	6	45.2672
Kctd13	0.00139237	6	49.8106
Kdm5d	0.00139237	16	160.608
Kif16b	0.00139237	16	338.847
Kif3b	0.00139237	18	127.595
Klc4	0.00139237	6	184.294
Klhdc3	0.00139237	4	474.863
Klhl4	0.00139237	16	32.361
Klhl7	0.00139237	18	418.522
Klhl8	0.00139237	2	58.9072
Kmt2c	0.00139237	16	363.685
Kng2	0.00139237	6	38.8788
Knop1	0.00139237	16	119.477
Larp4	0.00139237	18	223.677
Letmd1	0.00139237	6	951.605
Lgalsl	0.00139237	20	323.727
Lifr	0.00139237	16	457.343
Lrch1	0.00139237	18	149.307
Lrfn1	0.00139237	6	23.9136
Lsm14a	0.00139237	18	453.239
Lsmem2	0.00139237	2	41.4926
Lyar	0.00139237	18	115.956
Lysmd3	0.00139237	18	86.1113
Maea	0.00139237	4	270.707
Mall	0.00139237	0	108.455
Map10	0.00139237	20	21.6179
Map4k5	0.00139237	18	282.311
Mbip	0.00139237	18	41.8597
Mboat7	0.00139237	6	198.445
Mcm8	0.00139237	14	15.7292
Mdn1	0.00139237	18	118.503
Med13	0.00139237	16	324.599
Mef2a	0.00139237	16	1111.3
Mettl1	0.00139237	2	97.193
Mettl7a1	0.00139237	10	543.325
Mfap3	0.00139237	18	122.034
Mios	0.00139237	18	122.911
Mir5125	0.00139237	18	31.4875
Mknk1	0.00139237	14	93.5091
Mmp3	0.00139237	22	558.698
Mocs3	0.00139237	4	43.1572
Mospd1	0.00139237	16	120.346
Mphosph9	0.00139237	16	70.5994
Mrpl44	0.00139237	4	245.023
Msantd2	0.00139237	18	107.235
Msto1	0.00139237	6	117.961
Mterf1b	0.00139237	18	5.53974
Muc16	0.00139237	16	242.391
Myl7	0.00139237	2	42310.3
N4bp2l2	0.00139237	18	202.675
Naa30	0.00139237	16	127.365
Ncdn	0.00139237	4	215.643
Ncoa1	0.00139237	18	365.758
Ncor1	0.00139237	18	813.347
Ndufa10	0.00139237	4	4349.45
Ndufa9	0.00139237	4	2428.52
Neb	0.00139237	18	110.175
Nek7	0.00139237	18	767.237
Neto2	0.00139237	18	44.0638
Nf1	0.00139237	18	229.576
Nfatc3	0.00139237	18	159.036
Ngly1	0.00139237	18	246.861
Npr3	0.00139237	18	571.329
Nptn	0.00139237	16	865.904
Nsd3	0.00139237	18	263.991
Nt5dc2	0.00139237	4	973.282
Nup205	0.00139237	20	79.4674
Odr4	0.00139237	18	326.201
Osbpl11	0.00139237	16	227.616
Ovgp1	0.00139237	18	12.0081
P2ry1	0.00139237	18	213.803
Papss2	0.00139237	16	355.214
Parg	0.00139237	18	142.215
Pcm1	0.00139237	18	297.407
Pdha1	0.00139237	16	4674.65
Pebp1	0.00139237	4	1444.31
Phc2	0.00139237	2	508.812
Phf14	0.00139237	18	191.55
Phf6	0.00139237	18	63.8994
Phyhip	0.00139237	2	222.345
Pias2	0.00139237	16	140.21
Pign	0.00139237	18	67.0482
Pigu	0.00139237	4	116.258
Pik3ca	0.00139237	18	544.513
Pik3cb	0.00139237	16	88.2043
Pkd2	0.00139237	18	618.749
Plekha1	0.00139237	18	495.687
Plppr3	0.00139237	8	28.4223
Poc5	0.00139237	18	55.2982
Polk	0.00139237	16	43.8197
Ppfia1	0.00139237	18	222.172
Ppip5k2	0.00139237	18	487.333
Prcc	0.00139237	4	216.816
Prpf39	0.00139237	16	200.464
Prrg3	0.00139237	18	137.215
Psd3	0.00139237	18	726.991
Ptk2	0.00139237	18	251.937
Ptp4a2	0.00139237	18	1311.78
Pum1	0.00139237	18	476.185
Qser1	0.00139237	18	282.238
Qtrt2	0.00139237	18	100.244
Rab11fip1	0.00139237	16	81.3234
Rab18	0.00139237	18	506.775
Rab3gap1	0.00139237	16	359.725
Rab3ip	0.00139237	22	199.474
Ralgapb	0.00139237	18	394.198
Ranbp6	0.00139237	18	172.849
Rap1gds1	0.00139237	18	133.315
Rapgef6	0.00139237	16	144.881
Rasal2	0.00139237	16	333.673
Rbak	0.00139237	18	56.8729
Rbbp6	0.00139237	16	362.448
Rbbp9	0.00139237	16	76.9813
Rbm18	0.00139237	20	236.888
Rbm26	0.00139237	16	201.126
Rbm39	0.00139237	18	1068.11
Rbpj	0.00139237	18	220.375
Rc3h2	0.00139237	18	220.998
Retreg3	0.00139237	8	253.449
Rfc1	0.00139237	16	192.003
Rgs4	0.00139237	2	165.626
Rgs7bp	0.00139237	16	28.0498
Rmnd5a	0.00139237	18	815.946
Rnf103	0.00139237	18	272.062
Rnf144b	0.00139237	18	159.024
Rnf146	0.00139237	18	287.317
Rnf41	0.00139237	4	158.826
Rock1	0.00139237	18	412.483
Rora	0.00139237	18	277.964
Rpf2	0.00139237	18	51.6191
Rrm2b	0.00139237	18	221.446
Rsrc2	0.00139237	18	402.184
Rttn	0.00139237	18	50.5412
Sar1a	0.00139237	22	526.529
Scfd1	0.00139237	18	201.227
Scyl1	0.00139237	4	475.076
Sdad1	0.00139237	18	101.086
Sdccag8	0.00139237	16	47.6104
Sdr39u1	0.00139237	6	528.091
Serbp1	0.00139237	18	1006.65
Serp2	0.00139237	6	19.6769
Sfpq	0.00139237	18	850.455
Skap1	0.00139237	8	13.0754
Slc30a5	0.00139237	18	171.322
Slc36a4	0.00139237	18	113.445
Slc5a3	0.00139237	18	113.963
Slmap	0.00139237	18	1579.21
Smad5	0.00139237	18	369.473
Socs4	0.00139237	18	146.813
Sos1	0.00139237	18	175.218
Spag1	0.00139237	18	37.7813
Spsb3	0.00139237	4	455.009
Srebf2	0.00139237	4	438.205
St6galnac4	0.00139237	2	265.65
Stag1	0.00139237	18	288.617
Strn3	0.00139237	18	757.01
Stx11	0.00139237	0	85.1152
Stx17	0.00139237	14	112.099
Styx	0.00139237	18	39.2344
Suclg2	0.00139237	16	253.635
Sult1e1	0.00139237	16	37.2128
Tacc1	0.00139237	18	635.819
Taf4	0.00139237	18	114.79
Tars2	0.00139237	4	128.104
Tbc1d22a	0.00139237	6	169.815
Tedc1	0.00139237	6	17.8977
Tent4b	0.00139237	18	206.834
Tfdp2	0.00139237	18	656.871
Tfg	0.00139237	18	217.587
Tgfbr3	0.00139237	16	503.394
Thoc1	0.00139237	18	159.87
Tigd2	0.00139237	18	132.648
Tigd5	0.00139237	4	28.5764
Tldc1	0.00139237	4	96.8689
Tlk2	0.00139237	18	301.912
Tm9sf2	0.00139237	18	853.861
Tmcc1	0.00139237	16	311.093
Tmem147os	0.00139237	8	22.0705
Tmem260	0.00139237	16	65.7403
Tmem30a	0.00139237	18	788.975
Tmem41b	0.00139237	18	60.1037
Tnfaip8l3	0.00139237	16	15.8761
Tnip1	0.00139237	4	452.911
Tnpo3	0.00139237	18	460.83
Tomm40	0.00139237	4	338.894
Top1	0.00139237	16	501.721
Topbp1	0.00139237	16	127.928
Tox2	0.00139237	2	15.2001
Traf7	0.00139237	4	298.317
Trappc11	0.00139237	18	212.962
Trappc2	0.00139237	18	33.037
Trim33	0.00139237	18	144.772
Trpv2	0.00139237	6	49.6415
Tsen15	0.00139237	2	61.5307
Tssc4	0.00139237	4	153.031
Tubb2b	0.00139237	6	189.054
Tubb4a	0.00139237	4	292.406
Tubgcp5	0.00139237	18	97.4974
Twf1	0.00139237	18	222.624
Ube2d3	0.00139237	18	1056.58
Ube3a	0.00139237	18	427.579
Uhmk1	0.00139237	16	331.738
Usp25	0.00139237	18	691.13
Usp40	0.00139237	18	193.97
Vps11	0.00139237	8	161.478
Vps35	0.00139237	16	820.309
Vps35l	0.00139237	6	180.227
Vps4b	0.00139237	16	292.584
Vps52	0.00139237	6	273.879
Washc2	0.00139237	16	259.46
Wasl	0.00139237	18	404.521
Wbp4	0.00139237	18	193.02
Wdr25	0.00139237	6	38.397
Wls	0.00139237	18	560.986
Wsb2	0.00139237	2	648.285
Xiap	0.00139237	18	363.342
Yipf7	0.00139237	22	347.4
Yy1	0.00139237	18	326.011
Zbtb10	0.00139237	16	99.3647
Zbtb44	0.00139237	18	248.003
Zcchc10	0.00139237	18	24.8437
Zfp101	0.00139237	16	35.7245
Zfp119b	0.00139237	18	18.999
Zfp12	0.00139237	18	82.212
Zfp260	0.00139237	18	329.218
Zfp292	0.00139237	16	100.649
Zfp300	0.00139237	16	4.72723
Zfp341	0.00139237	0	24.6229
Zfp354a	0.00139237	18	24.1112
Zfp606	0.00139237	16	42.271
Zfp638	0.00139237	18	356.211
Zfp704	0.00139237	18	269.321
Zfp712	0.00139237	18	9.34792
Zfp729a	0.00139237	16	56.9096
Zfp748	0.00139237	18	31.2144
Zfp759	0.00139237	18	26.1812
Zfp84	0.00139237	16	65.1071
Zfyve16	0.00139237	18	120.461
Zranb2	0.00139237	18	376.161
Lta	0.00170927	8	4.87524
1110051M20Rik	0.00202616	6	130.863
1300002E11Rik	0.00202616	16	28.9625
2610002M06Rik	0.00202616	16	72.1524
2610044O15Rik8	0.00202616	16	68.1615
4732471J01Rik	0.00202616	6	38.693
4732496C06Rik	0.00202616	18	14.5408
5730455P16Rik	0.00202616	16	162.545
6720427I07Rik	0.00202616	16	35.3011
6720489N17Rik	0.00202616	16	10.9118
A130014A01Rik	0.00202616	16	12.8194
Aamp	0.00202616	6	688.979
Abce1	0.00202616	18	495.217
Abi1	0.00202616	18	298.766
Acadvl	0.00202616	6	3656.54
Acbd3	0.00202616	18	290.056
Acot11	0.00202616	6	631.062
Acsf3	0.00202616	8	297.707
Adamts4	0.00202616	0	41.5631
Adhfe1	0.00202616	12	332.648
Adora1	0.00202616	8	396.685
Adra2c	0.00202616	6	18.6705
Adsl	0.00202616	4	261.623
Aes	0.00202616	4	6014.25
Afg3l1	0.00202616	4	229.38
Ahsa2	0.00202616	18	423.129
Aip	0.00202616	4	521.558
Akap10	0.00202616	16	117.185
Akap6	0.00202616	18	1406.73
Akap9	0.00202616	18	256.821
Akt2	0.00202616	8	1670.41
Ankib1	0.00202616	16	116.775
Ano10	0.00202616	6	375.938
Ano4	0.00202616	18	120.306
Ap1g1	0.00202616	18	458.45
Ap3b2	0.00202616	6	55.1676
Ap4e1	0.00202616	16	97.6822
Ap5s1	0.00202616	6	222.258
Aph1b	0.00202616	16	79.3424
Arcn1	0.00202616	18	1001.42
Arf1	0.00202616	4	1906.73
Arhgap26	0.00202616	18	413.273
Arl1	0.00202616	18	445.423
Arl2bp	0.00202616	4	277.9
Asph	0.00202616	18	1338.08
Atg12	0.00202616	18	118.59
Atg4b	0.00202616	4	212.968
Atp13a2	0.00202616	6	263.291
Avl9	0.00202616	16	91.6802
Azin1	0.00202616	18	930.262
Bbx	0.00202616	16	135.092
BC004004	0.00202616	6	1221.62
Bhlhe41	0.00202616	14	291.286
Bmpr1b	0.00202616	16	6.77062
Bnip1	0.00202616	2	85.0276
Btbd6	0.00202616	4	190.196
C030006K11Rik	0.00202616	6	384.593
Calm3	0.00202616	6	1430.96
Capn7	0.00202616	18	341.95
Ccdc141	0.00202616	18	1291.23
Ccdc71	0.00202616	4	173.75
Ccne2	0.00202616	16	9.68119
Cd1d1	0.00202616	8	393.562
Cdc40	0.00202616	16	169.019
Cdc7	0.00202616	18	19.8073
Cep63	0.00202616	18	200.564
Cfh	0.00202616	18	4793.16
Chm	0.00202616	16	135.928
Chmp6	0.00202616	4	314.82
Chtop	0.00202616	20	229.08
Ckmt1	0.00202616	4	65.3276
Clec12a	0.00202616	10	59.2117
Clec5a	0.00202616	16	14.9837
Clptm1	0.00202616	4	967.965
Cnep1r1	0.00202616	18	207.04
Colec12	0.00202616	16	617.034
Cop1	0.00202616	18	328.414
Copb1	0.00202616	18	444.922
Cpeb1os1	0.00202616	18	13.0596
Crat	0.00202616	6	2800.27
Crebbp	0.00202616	18	270.789
Crebzf	0.00202616	18	133.011
Ctps	0.00202616	20	232.349
Cttnbp2	0.00202616	16	13.3638
Cul5	0.00202616	18	297.877
D10Jhu81e	0.00202616	4	1960.3
Dapk3	0.00202616	4	218.573
Dcun1d1	0.00202616	18	168.326
Ddx39b	0.00202616	4	405.403
Ddx5	0.00202616	18	5632.13
Dennd4a	0.00202616	18	144.293
Dexi	0.00202616	4	263.597
Dhx29	0.00202616	18	100.752
Diaph2	0.00202616	16	121.107
Dis3	0.00202616	18	109.171
Dnaja2	0.00202616	18	1787.65
Dnajc1	0.00202616	18	261.209
Dnajc12	0.00202616	6	42.1802
Dnajc2	0.00202616	18	128.082
Dnttip2	0.00202616	18	190.277
Dpy19l4	0.00202616	18	141.161
Dse	0.00202616	18	157.671
Dusp16	0.00202616	18	318.57
Dync1li2	0.00202616	18	610.64
E430018J23Rik	0.00202616	4	22.5349
Ebag9	0.00202616	16	72.1157
Ecsit	0.00202616	4	408.325
Edc3	0.00202616	6	86.5733
Eif2ak2	0.00202616	16	78.814
Eif2b5	0.00202616	6	487.446
Eif2s3y	0.00202616	16	365.484
Ep300	0.00202616	16	618.82
Ergic2	0.00202616	18	268.514
Eri1	0.00202616	18	84.8732
Erich1	0.00202616	16	16.7259
Evl	0.00202616	4	206.899
Exoc3	0.00202616	18	311.208
Fabp7	0.00202616	6	33.2704
Fam102b	0.00202616	18	301.567
Fam110b	0.00202616	6	50.8007
Fam20b	0.00202616	18	477.45
Fam234a	0.00202616	6	698.646
Fbxl16	0.00202616	4	75.9168
Fbxo25	0.00202616	6	59.6082
Fbxw9	0.00202616	8	48.4174
Fermt2	0.00202616	20	981.98
Firre	0.00202616	16	231.892
Fitm2	0.00202616	2	1383.06
Flt1	0.00202616	18	1199.94
Fndc3a	0.00202616	16	269.692
Fndc4	0.00202616	2	75.947
Foxp4	0.00202616	4	166.491
Fxr1	0.00202616	18	1316.71
Gabra3	0.00202616	18	143.174
Galnt1	0.00202616	18	841.444
Gatb	0.00202616	6	177.987
Gcfc2	0.00202616	16	17.4276
Gm11696	0.00202616	4	13.8714
Gm15446	0.00202616	18	25.7925
Gm15543	0.00202616	4	404.075
Gm17690	0.00202616	8	39.3675
Gm26588	0.00202616	6	13.33
Gm42547	0.00202616	16	34.4358
Gm43597	0.00202616	18	76.0096
Gm47976	0.00202616	16	7.24567
Gm6560	0.00202616	4	6.66115
Gnpda2	0.00202616	14	59.8146
Golga7b	0.00202616	6	63.7144
Golph3l	0.00202616	16	104.837
Gper1	0.00202616	6	28.819
Gramd4	0.00202616	4	150.214
Gtf2e2	0.00202616	18	50.4846
Gtf2h2	0.00202616	18	64.3844
Gtf3c3	0.00202616	18	115.198
Haus6	0.00202616	16	48.5091
Hectd3	0.00202616	8	209.928
Hexim2	0.00202616	6	36.1702
Hnrnpll	0.00202616	18	210.122
Hnrnpm	0.00202616	18	771.856
Hnrnpu	0.00202616	16	1832.98
Hook3	0.00202616	18	319.184
Hspa4l	0.00202616	18	606.601
Hykk	0.00202616	14	15.1974
Il15ra	0.00202616	14	126.681
Ilvbl	0.00202616	6	156.729
Inpp1	0.00202616	16	43.1699
Irs1	0.00202616	18	260.62
Islr2	0.00202616	6	50.1328
[truncated: 14,388 more rows]

## Sheet: Toll-like receptors
Tlr1	1	1	24	12	8.74224
Tlr13	0.172168	0.0916259	24	18	50.4807
Tlr2	1	1	24	10	29.6618
Tlr3	0.0148359	0.00202616	24	16	99.9082
Tlr4	0.0148359	0.00202616	24	18	131.977
Tlr5	0.610826	0.457887	24	14	20.0636
Tlr6	1	1	24	16	2.90868
Tlr7	0.610826	0.457887	24	16	38.5761
Tlr8	0.172168	0.0916259	24	20	21.2881
Tlr9	0.172168	0.0916259	24	10	18.9568

## Sheet: Sheet1
Cd47	6.27e-05	24	18	352.683
Cd2ap	0.000103647	24	18	326.156
Cd164	0.000167488	24	18	1371.41
Cd276	0.000411834	24	4	104.18
Cd1d1	0.00202616	24	8	393.562
Cd9	0.00290735	24	2	575.664
Cd36	0.00411664	24	18	8065.94		Non-immune
Cd72	0.00411664	24	8	45.5984
Cd81	0.00575569	24	4	2578.97
Cd151	0.00795104	24	4	1960.6
Cd300lg	0.00795104	24	6	744.693
Cd82	0.00795104	24	6	263.158
Cd163	0.0146668	24	16	615.054
Cd55	0.0146668	24	16	144.92
Cd2bp2	0.0259398	24	6	177.821
Cd52	0.0259398	24	8	229.031
Cd99l2	0.0259398	24	6	502.245
Cd28	0.0339928	24	16	13.2632
Cd300a	0.0339928	24	8	30.9389
Cd3g	0.0441325	24	6	10.1453
Cd46	0.0441325	24	16	10.3414
Cd8b1	0.0441325	24	8	7.82708
Cd180	0.0567847	24	10	33.3407
Cd40	0.0567847	24	8	19.7836
Cd59b	0.0567847	24	6	21.2888
Cd86	0.0567847	24	12	22.5149
Cd19	0.0724339	24	10	145.087
Cd226	0.0724339	24	14	5.6303
Cd247	0.0724339	24	8	32.9477
Cd83	0.0724339	24	8	81.5131
Cd3e	0.0916259	24	10	12.0995
Cd320	0.114969	24	4	263.678
Cd84	0.114969	24	12	19.314
Cd200r1	0.143134	24	18	7.0349
Cd48	0.143134	24	10	42.8318
Cd80	0.143134	24	18	11.1101
Cd22	0.176851	24	10	131.678
Cd3d	0.176851	24	8	11.1156
Cd4	0.176851	24	8	21.5052
Cd44	0.176851	24	18	87.9401
Cd5l	0.176851	24	10	18.3969
Cd7	0.176851	24	8	9.17144
Cd79b	0.176851	24	8	225.457
Cd200	0.216908	24	16	158.092
Cd33	0.216908	24	18	52.5089
Cd37	0.216908	24	8	227.769
Cd109	0.264143	24	20	22.7575
Cd207	0.264143	24	2	90.6562
Cd74	0.264143	24	10	3967.85
Cd5	0.29179	24	6	2.12001
Cd2	0.319437	24	8	27.0899
Cd63	0.319437	24	2	289.274
Cd63-ps	0.319437	24	4	3.81852
Cd79a	0.319437	24	10	219.157
Cd209f	0.383706	24	12	128.287
Cd244a	0.383706	24	16	4.21647
Cd274	0.383706	24	10	36.4715
Cd248	0.457887	24	4	584.492
Cd3eap	0.457887	24	4	26.6931
Cd93	0.542922	24	22	754.692
Cd209g	0.639746	24	12	65.013
Cd27	0.639746	24	8	6.4731
Cd6	0.639746	24	6	4.16565
Cd8a	0.639746	24	10	6.56259
Cd209b	0.749267	24	12	32.7868
Cd300c2	0.749267	24	10	18.1213
Cd34	0.872349	24	2	419.997
Cd101	1	24	22	3.36755
Cd14	1	24	18	241.124
Cd163l1	1	24	18	9.06597
Cd164l2	1	24	12	4.94828
Cd209a	1	24	18	34.1005
Cd209d	1	24	18	29.9518
Cd24a	1	24	10	77.0239
Cd300lb	1	24	18	7.53498
Cd300ld	1	24	10	19.2358
Cd302	1	24	14	66.1203
Cd38	1	24	0	41.0748
Cd53	1	24	18	34.865
Cd59a	1	24	6	146.416
Cd68	1	24	10	106.361

## Sheet: MHC genes
Trim39	0.000942737	Connection unclear to MHC		18
H2-K1	0.0196038	MHC Class I
Cd1d1	0.00202616	MHC Class I
Rpp21	0.0259398	Connection unclear to MHC		4
H2-DMb2	0.0339928	MHC Class II
H2-Q10	0.0339928	MHC Class I					Proteomics data from HF project:
H2-Oa	0.0724339
H2-T22	0.0724339							MHC I			MHC II		Unknown
H2-Aa	0.0916259						Class I proteins:			Class II proteins:
H2-DMa	0.0916259							H2-D1			H2-Aa		H2afv
H2-Eb1	0.114969							H2-Q10			H2-Ab1		H2afx
H2-Q4	0.114969							H2-T23			H2-DMb1		H2afy
H2-T10	0.114969							Cd1d1			H2-Eb1		H2afy2
H2-Ab1	0.176851						Potential class I proteins			Potential Class II interactor
B2m	0.176851							H2-K1			Ctss
H2-Q7	0.216908							Tap1
H2-T24	0.216908							Tap2
H2-D1	0.264143							Tapbp
H2-DMb1	0.383706							B2m
H2-T23	0.383706
H2-Ob	0.457887						Significant changes:			Significant changes:
H2-Eb2	0.500404						150.741	H2-D1		170.243	H2-Aa
H2-M3	0.542922						193.76	H2-T23;H2-D1		149.613	H2-Ab1
H2-Q6	0.639746						152.128	Cd1d2;Cd1d1		174.619	H2-DMb1
H2-Ea-ps	1						137.294	Tap1		160.403	H2-Eb1
H2-K2	1						151.999	Tap2		148.146	Ctss
H2-M9	1						133.88	Tapbp
H2-Q1	1						143.911	B2m
H2-Q2	1
H2-Q5	1
H2-T-ps	1						Respiratory burst:
Gm11127	1						Cybb	0.000411834
tapbp							Toll-like receptors:
Tap2	0.0258407	0.00575569	24	8			Tlr1	1	8.74224	27.5328
							Tlr13	0.0916259	50.4807	99.8064
H2-T23,H2-DMB1,H2-AA,H2-EB1,H2-D1,H2-AB1,B2M							Tlr2	1	29.6618	394.637
							Tlr3	0.00202616	99.9082	186.994
							Tlr4	0.00202616	131.977	169.786
							Tlr5	0.457887	20.0636	145.694
							Tlr6	1	2.90868	25.2384
							Tlr7	0.457887	38.5761	115.867
							Tlr8	0.0916259	21.2881	59.6544
							Tlr9	0.0916259	18.9568	18.3552
							The ability of the immune system to recognize molecules that are broadly shared by pathogens is, in part, due to the presence of immune receptors called toll-like receptors (TLRs) that are expressed on the membranes of leukocytes including dendritic cells, macrophages, natural killer cells, cells of the adaptive immunity T cells, and B cells, and non immune cells (epithelial and endothelial cells…
							The binding of ligands - either in the form of adjuvant used in vaccinations or in the form of invasive moieties during times of natural infection - to the TLR marks the key molecular events that ultimately lead to innate immune responses and the development of antigen-specific acquired immunity.[4][5]
							Upon activation, TLRs recruit adapter proteins (proteins that mediate other protein-protein interactions) within the cytosol of the immune cell in order to propagate the antigen-induced signal transduction pathway. These recruited proteins are then responsible for the subsequent activation of other downstream proteins, including protein kinases (IKKi, IRAK1, IRAK4, and TBK1) that further amplify …
							Toll-like receptors have also been shown to be an important link between innate and adaptive immunity through their presence in dendritic cells.[6] Flagellin, a TLR5 ligand, induces cytokine secretion on interacting with TLR5 on human T cells.[6]
