# Supplementary material for: RNAseq shows an all-pervasive day-night rhythm in the transcriptome of the pacemaker of the heart
Source: Sci Rep. 2021 Feb 11;11:3565. doi: 10.1038/s41598-021-82202-7 (PMC7878777; doi:10.1038/s41598-021-82202-7)
Supplement: Supplementary file 2 — Supplementary Data. [file 41598_2021_82202_MOESM2_ESM.zip › CircadianClock.xlsx]

## Sheet: JTK.All clock genes
Transcript	Permutation-based P value	Lag time (h)	Amplitude (normalised reads)
Npas2	8.21308e-07	2	203.086
Arntl	3.38877e-06	2	417.292
Nr1d2	2.13432e-05	14	1157.6
Per3	3.70728e-05	14	795.702
Tef	0.000103647	14	2912.9
Dbp	0.000103647	12	1874.89
Per2	0.000103647	16	812.93
Cry1	0.000103647	20	428.272
Nr1d1	0.000167488	8	3180.98
Hlf	0.00139237	14	907.727
Rora	0.00139237	18	277.964
Bhlhe41	0.00202616	14	291.286
Csnk1e	0.00795104	20	185.243
Cry2	0.0146668	14	312.164
Clock	0.0441325	22	218.446
Per1	0.0916259	14	918.267
Timeless	0.143134	22	34.7969
Arnt2	0.216908	2	9.33427
Bhlhe40	1	12	210.68
