# Supplementary material for: RNAseq shows an all-pervasive day-night rhythm in the transcriptome of the pacemaker of the heart
Source: Sci Rep. 2021 Feb 11;11:3565. doi: 10.1038/s41598-021-82202-7 (PMC7878777; doi:10.1038/s41598-021-82202-7)
Supplement: Supplementary file 2 — Supplementary Data. [file 41598_2021_82202_MOESM2_ESM.zip › GproteinSubunts.xlsx]

## Sheet: JTK.G protein subunts
Transcript	Permutation-based P value	Lag time (h)	Amplitude (normalised reads)
Gng7	0.000167488	8	55.3603
Gng12	0.000942737	16	184.311
Gnaq	0.00290735	18	302.922
Gnai3	0.00411664	18	379.885
Gnas	0.00795104	6	8000.1
Gng3	0.00795104	6	59.2218
Gna11	0.0108583	6	587.314
Gnai2	0.0196038	6	1763.73
Gnb2	0.0196038	4	1342.47
Gnb5	0.0339928	4	245.312
Gnal	0.0339928	6	10.5927
Gnaz	0.0441325	6	14.4526
Gngt2	0.0567847	2	82.8781
Gng11	0.0916259	4	587.917
Gng4	0.114969	6	16.1244
Gnb3	0.176851	6	16.4618
Gna15	0.176851	10	7.32353
Gnao1	0.216908	18	830.834
Gng5	0.216908	4	345.379
Gnb4	0.216908	2	33.1033
Gng2	0.264143	18	195.014
Gng8	0.872349	2	11.327
Gnb1	1	22	119.628
Gng13	1	6	2.44613
Gna14	1	12	2.01596
48
