# Supplementary material for: RNAseq shows an all-pervasive day-night rhythm in the transcriptome of the pacemaker of the heart
Source: Sci Rep. 2021 Feb 11;11:3565. doi: 10.1038/s41598-021-82202-7 (PMC7878777; doi:10.1038/s41598-021-82202-7)
Supplement: Supplementary file 2 — Supplementary Data. [file 41598_2021_82202_MOESM2_ESM.zip › SoluteSlcCarriers.xlsx]

## Sheet: Sheet1
Transcript	Permutation-based P value	Lag time (h)	Amplitude (normalised reads)
Slc39a10	6.47e-06	18	133.776
Slc33a1	1.19e-05	18	139.086
Slc25a32	2.13e-05	16	113.509
Slc35f6	2.13e-05	4	570.057
Slc41a3	2.13e-05	4	1486.5
Slc35a3	6.27e-05	16	73.984
Slc38a6	6.27e-05	16	43.5775
Slc5a6	6.27e-05	8	374.182
Slc30a7	0.000103647	18	113.855
Slc10a7	0.000167488	16	29.7449
Slc12a2	0.000167488	18	137.979
Slc30a4	0.000167488	18	141.005
Slc12a6	0.000265156	16	283.638
Slc25a11	0.000411834	4	1967.59
Slc35a1	0.000411834	18	91.6972
Slc38a10	0.000411834	6	1323
Slc35g2	0.000628333	4	24.6746
Slc12a8	0.000942737	0	34.482
Slc15a3	0.000942737	2	58.1083
Slc25a36	0.000942737	16	285.14
Slc2a13	0.000942737	16	25.6052
Slc2a9	0.000942737	8	33.3464
Slc30a5	0.00139237	18	171.322
Slc36a4	0.00139237	18	113.445
Slc5a3	0.00139237	18	113.963
Slc12a9	0.00202616	10	71.3997
Slc15a2	0.00202616	16	78.2525
Slc26a6	0.00202616	4	136.628
Slc35a2	0.00202616	4	97.2504
Slc35a5	0.00202616	14	57.425
Slc44a3	0.00202616	8	67.73
Slco5a1	0.00202616	16	201.038
Slc25a10	0.00290735	8	694.475
Slc25a37	0.00290735	18	187.3
Slc25a48	0.00290735	8	52.3034
Slc27a4	0.00290735	4	290.52
Slc2a8	0.00290735	6	152.435
Slc35c2	0.00290735	4	253.855
Slc38a1	0.00290735	18	323.349
Slc51a	0.00290735	6	31.2494
Slc25a3	0.00411664	4	3883.14
Slc26a2	0.00411664	16	105.893
Slc35b3	0.00411664	18	31.3277
Slc39a11	0.00411664	6	78.2866
Slc39a13	0.00411664	4	359.572
Slc4a8	0.00411664	12	35.0784
Slc52a2	0.00411664	6	114.672
Slc24a3	0.00575569	6	272.668
Slc25a35	0.00575569	8	213.262
Slc25a46	0.00575569	18	418.628
Slc25a51	0.00575569	10	343.031
Slc27a2	0.00575569	8	164.916
Slc30a6	0.00575569	4	53.8184
Slc30a9	0.00575569	18	787.056
Slc35e2	0.00575569	18	108.556
Slc35g1	0.00575569	12	22.2226
Slc46a1	0.00575569	8	94.6709
Slc16a12	0.00795104	16	49.5002
Slc27a1	0.00795104	12	1903.61
Slc38a2	0.00795104	20	1562.88
Slc7a2	0.00795104	16	80.2644
Slc16a13	0.0108583	6	43.5704
Slc20a1	0.0108583	20	225.681
Slc22a3	0.0108583	10	106.382
Slc25a16	0.0108583	14	124.935
Slc25a24	0.0108583	16	95.5868
Slc25a4	0.0108583	2	15740.1
Slc35b2	0.0108583	6	491.129
Slc36a2	0.0108583	8	1499.08
Slc39a3	0.0108583	4	143.67
Slc39a8	0.0108583	20	130.194
Slc4a1ap	0.0108583	20	46.1094
Slc4a7	0.0108583	18	139.068
Slc7a8	0.0108583	4	84.4295
Slc9a6	0.0108583	16	127.847
Slco4a1	0.0108583	6	8.14873
Slc16a1	0.0146668	18	946.619
Slc1a5	0.0146668	10	3772.63
Slc22a4	0.0146668	14	74.2896
Slc25a1	0.0146668	8	5734.33
Slc25a39	0.0146668	4	2019.05
Slc25a45	0.0146668	8	57.3589
Slc15a4	0.0196038	0	56.8256
Slc29a1	0.0196038	2	559.919
Slc29a4	0.0196038	6	72.191
Slc2a10	0.0196038	6	67.0636
Slc2a3	0.0196038	6	71.3453
Slc8a1	0.0196038	18	3064.03
Slc25a20	0.0259398	6	632.33
Slc25a23	0.0259398	8	323.756
Slc35a4	0.0259398	6	368.54
Slc43a3	0.0259398	18	2001.99
Slc46a3	0.0259398	18	73.2171
Slc4a4	0.0259398	12	140.1
Slc9a3r2	0.0259398	0	638.365
Slco3a1	0.0259398	22	1309.78
Slc14a1	0.0339928	10	22.0521
Slc18a2	0.0339928	16	19.6268
Slc25a26	0.0339928	2	184.566
Slc26a3	0.0339928	14	34.409
Slc43a2	0.0339928	8	124.236
Slc48a1	0.0339928	6	977.886
Slc10a4	0.0441325	6	106.943
Slc12a3	0.0441325	18	10.6161
Slc16a7	0.0441325	14	59.8403
Slc22a23	0.0441325	10	83.2408
Slc25a12	0.0441325	22	543.762
Slc25a19	0.0441325	8	617.139
Slc25a30	0.0441325	18	90.7942
Slc25a40	0.0441325	18	65.3869
Slc2a1	0.0441325	0	125.129
Slc35e4	0.0441325	4	44.1023
Slc37a1	0.0441325	0	97.4808
Slc38a7	0.0441325	6	52.8452
Slc16a6	0.0567847	18	46.9649
Slc18a3	0.0567847	6	136.746
Slc25a44	0.0567847	8	224.681
Slc25a5	0.0567847	4	1689.53
Slc2a4	0.0567847	6	1682.04
Slc30a1	0.0567847	14	48.068
Slc31a1	0.0567847	20	81.3209
Slc35f5	0.0567847	20	266.123
Slc39a2	0.0567847	22	11.4806
Slc39a7	0.0567847	4	14.0987
Slc45a1	0.0646093	6	19.728
Slc11a2	0.0724339	4	96.094
Slc16a8	0.0724339	6	5.44638
Slc19a2	0.0724339	18	70.3849
Slc25a38	0.0724339	2	64.1068
Slc39a1	0.0724339	4	678.918
Slc39a6	0.0724339	20	44.1446
Slc4a1	0.0724339	8	7.35211
Slc4a11	0.0724339	16	16.4277
Slc6a6	0.0724339	14	618.551
Slc16a10	0.0916259	18	97.686
Slc17a5	0.0916259	12	17.2713
Slc1a2	0.0916259	20	4.74743
Slc35b1	0.0916259	2	124.705
Slc35e3	0.0916259	18	26.5048
Slc44a2	0.0916259	6	495.792
Slc4a2	0.0916259	4	169.857
Slc7a10	0.0916259	10	291.581
Slc7a7	0.0916259	6	472.059
Slc17a7	0.114969	2	1449.21
Slc1a3	0.114969	12	359.104
Slc22a13b-ps	0.114969	18	8.07141
Slc22a21	0.114969	12	6.97469
Slc22a7	0.114969	2	4.99832
Slc25a14	0.114969	4	13.7862
Slc25a42	0.114969	10	381.536
Slc29a3	0.114969	10	29.6895
Slc35d1	0.114969	18	39.4711
Slc37a4	0.114969	6	155.257
Slc5a5	0.114969	6	15.0187
Slc7a4	0.114969	6	24.274
Slc16a4	0.143134	14	6.63661
Slc19a1	0.143134	8	69.0243
Slc23a2	0.143134	16	140.814
Slc29a2	0.143134	0	60.6572
Slc30a2	0.143134	6	7.09859
Slc47a1	0.143134	2	343.337
Slc9a8	0.143134	4	87.0771
Slc22a17	0.176851	6	133.136
Slc23a4	0.176851	18	38.8479
Slc24a2	0.176851	20	49.2318
Slc25a28	0.176851	8	79.853
Slc2a6	0.176851	6	13.4588
Slc36a1	0.176851	6	102.178
Slc38a9	0.176851	16	58.7055
Slc50a1	0.176851	8	201.929
Slc6a13	0.176851	10	38.2457
Slc6a2	0.176851	8	13.9173
Slc9a1	0.176851	6	83.6613
Slc16a2	0.216908	6	310.668
Slc25a22	0.216908	6	264.615
Slc35c1	0.216908	6	56.8944
Slc39a12	0.216908	22	8.1046
Slc8b1	0.216908	6	73.4302
Slc9b2	0.216908	6	4.96829
Slc26a8	0.264143	14	5.37954
Slc39a9	0.264143	20	71.1761
Slc40a1	0.264143	14	120.128
Slco2b1	0.264143	10	276.055
Slc12a5	0.319437	10	14.4667
Slc37a2	0.319437	8	20.6513
Slc39a14	0.319437	22	657.161
Slc43a1	0.319437	12	103.041
Slc7a3	0.319437	6	14.3584
Slc9a5	0.319437	4	4.15528
Slc12a4	0.383706	18	320.999
Slc24a5	0.383706	6	3.37791
Slc25a27	0.383706	16	31.2359
Slc31a2	0.383706	20	58.297
Slc7a5	0.383706	22	100.655
Slc10a3	0.457887	6	43.4534
Slc13a4	0.457887	10	8.29007
Slc38a4	0.457887	18	77.4694
Slc39a4	0.457887	16	12.7764
Slc3a2	0.457887	4	93.4232
Slc44a1	0.457887	16	40.7006
Slc9a9	0.457887	10	38.5603
Slc1a7	0.542922	10	39.6716
Slc25a17	0.542922	10	82.5126
Slc35e1	0.542922	2	333.403
Slc35f1	0.542922	14	14.1233
Slc6a8	0.542922	22	277.96
Slc12a7	0.639746	22	337.611
Slc18b1	0.639746	10	20.2348
Slc2a5	0.639746	8	27.0914
Slc35b4	0.639746	0	0
Slc45a3	0.639746	22	95.2236
Slc13a3	0.749267	10	6.25787
Slc23a3	0.749267	0	13.0104
Slc25a33	0.749267	8	96.4552
Slc27a6	0.749267	12	2.53641
Slc38a5	0.749267	10	14.1113
Slc41a2	0.749267	22	10.5491
Slc44a5	0.749267	10	7.78487
Slc5a7	0.810808	6	1.49883
Slc10a6	0.872349	18	204.396
Slc16a11	0.872349	12	3.26903
Slc19a3	0.872349	18	0.222799
Slc25a29	0.872349	2	17.0451
Slc4a3	0.872349	22	458.171
Slc52a3	0.872349	0	19.9555
Slc6a9	0.872349	10	19.8606
Slc7a6	0.872349	16	36.3419
Slc11a1	1	18	15.0312
Slc16a3	1	0	21.8672
Slc16a9	1	12	23.3005
Slc17a9	1	12	7.48269
Slc1a1	1	0	13.5892
Slc1a4	1	6	27.9339
Slc20a2	1	0	424.127
Slc22a1	1	22	94.2321
Slc22a14	1	12	4.81335
Slc22a15	1	18	6.56834
Slc22a18	1	6	4.69152
Slc22a5	1	10	86.543
Slc24a4	1	22	4.18021
Slc25a13	1	22	36.73
Slc25a15	1	22	11.74
Slc25a25	1	10	49.9046
Slc25a34	1	10	74.7425
Slc25a47	1	6	11.5836
Slc25a53	1	10	5.35631
Slc26a10	1	6	55.9601
Slc26a11	1	10	8.64874
Slc27a3	1	6	9.93868
Slc28a2	1	6	53.0578
Slc2a12	1	10	15.9626
Slc2a4rg-ps	1	22	17.1009
Slc35d2	1	10	12.0874
Slc35f2	1	0	1.61477
Slc37a3	1	4	32.2171
Slc38a11	1	22	3.36577
Slc38a3	1	0	63.0063
Slc3a1	1	6	5.88634
Slc41a1	1	18	415.456
Slc45a2	1	22	3.66911
Slc45a4	1	6	70.0308
Slc6a12	1	22	5.72299
Slc6a15	1	10	6.99715
Slc6a17	1	0	47.3976
Slc6a20b	1	6	3.01818
Slc6a4	1	12	22.434
Slc6a7	1	12	9.06416
Slc7a1	1	0	184.83
Slc7a14	1	10	33.8812
Slc7a6os	1	10	11.6131
Slc8a2	1	22	8.84303
Slc8a3	1	10	21.7366
Slc9a2	1	18	27.2719
Slc9a3r1	1	6	81.071
Slc9a7	1	0	6.8021
Slco1a4	1	22	4.5818
Slco1c1	1	22	3.1772
Slco2a1	1	18	77.4851
