# Supplementary material for: RNAseq shows an all-pervasive day-night rhythm in the transcriptome of the pacemaker of the heart
Source: Sci Rep. 2021 Feb 11;11:3565. doi: 10.1038/s41598-021-82202-7 (PMC7878777; doi:10.1038/s41598-021-82202-7)
Supplement: Supplementary file 2 — Supplementary Data. [file 41598_2021_82202_MOESM2_ESM.zip › IonChannelSubunits.xlsx]

## Sheet: JTK.Ion channels
Transcript	Permutation-based P value	Lag time (h)	Amplitude (normalised reads)
Chrnb4	3.70728e-05	6	153.357
Cacnb1	0.000103647	4	125.163
Trpm7	0.000103647	16	506.003
Kcnj2	0.000167488	20	245.703
Kcnk3	0.000265156	4	3258.25
Chrnb2	0.000942737	8	32.9989
Clcn3	0.000942737	16	316.039
Itpr1	0.000942737	18	447.013
Kcna6	0.000942737	6	173.846
Kcng2	0.000942737	2	741.476
Gja5	0.00139237	6	1221.1
Gria3	0.00139237	18	116.575
Grik5	0.00139237	6	133.995
Kcnc4	0.00139237	6	45.2672
Pkd2	0.00139237	18	618.749
Trpv2	0.00139237	6	49.6415
Ano10	0.00202616	6	375.938
Ano4	0.00202616	18	120.306
Gabra3	0.00202616	18	143.174
Clcn2	0.00290735	12	52.4329
Clic5	0.00290735	18	1985.71
Kcns3	0.00290735	8	38.6572
Cacng7	0.00411664	6	45.3586
Clcn4	0.00411664	18	736.416
Gabre	0.00411664	16	115.834
Itpr2	0.00411664	16	107.113
Trpc1	0.00411664	18	80.3128
Cacnb2	0.00575569	18	552.469
Chrnb1	0.00575569	18	66.9497
Clcnkb	0.00575569	20	4.55826
Kcnj3	0.00575569	16	2930.19
Asic2	0.00795104	6	14.3923
Cacna2d1	0.00795104	18	584.184
Cacnb4	0.00795104	18	24.7954
Cftr	0.00795104	14	5.86229
Ano1	0.0108583	12	202.293
Clcn5	0.0108583	18	61.1672
Clic1	0.0108583	4	693.983
Htr3b	0.0108583	4	12.8053
Kcnd3	0.0108583	16	167.09
Lrrc8d	0.0108583	6	72.0127
Scn2a	0.0108583	14	7.18674
Catsper2	0.0146668	16	23.3926
Hcn2	0.0146668	6	203.24
Kcnq1	0.0146668	4	447.138
Mcoln1	0.0146668	8	124.842
Hvcn1	0.0196038	8	111.277
Kcnq4	0.0196038	8	41.3112
Aqp11	0.0259398	8	20.5077
Gabrq	0.0259398	16	35.939
Kcng4	0.0259398	6	14.8892
Grin3a	0.0339928	0	16.3817
Hcn1	0.0339928	18	335.952
Scn11a	0.0339928	6	7.46722
Tpcn1	0.0339928	6	546.105
Ano8	0.0441325	6	109.329
Aqp7	0.0441325	6	324.978
Asic1	0.0441325	4	42.9155
Cngb1	0.0441325	12	4.66733
Kcnt2	0.0441325	18	72.3219
P2rx4	0.0441325	8	142.26
P2rx7	0.0441325	10	38.3437
Ryr2	0.0441325	18	11602.1
Trpm3	0.0441325	18	20.3649
Cacna1i	0.0567847	8	17.9834
Cacnb3	0.0567847	6	126.48
Grin1	0.0567847	6	26.1954
Kcnn4	0.0567847	6	24.1952
Kcnq2	0.0567847	6	45.5947
P2rx6	0.0567847	8	48.3467
Ryr3	0.0567847	18	398.98
Cngb3	0.0724339	18	9.02481
Gjc1	0.0724339	20	57.4609
Hcn4	0.0724339	4	1082.62
Itpr3	0.0724339	10	97.4862
Kcnj8	0.0724339	4	369.4
Kcnk5	0.0724339	8	20.74
P2rx1	0.0724339	6	6.74552
Ano3	0.0916259	18	7.68352
Asic3	0.0916259	12	3.6043
Chrna2	0.0916259	12	8.16032
Chrna3	0.0916259	6	94.3174
Gja1	0.0916259	18	808.014
Kcnd2	0.0916259	16	71.1561
Kcnh6	0.0916259	4	8.32877
Kcnq5	0.0916259	8	7.95622
Lrrc8c	0.0916259	20	144.035
P2rx2	0.0916259	6	8.01746
Trpv1	0.0916259	8	7.93846
Gjc2	0.114969	4	20.6613
Gjd3	0.114969	2	36.0987
Hcn3	0.114969	6	21.1455
Kcnh3	0.114969	8	3.75853
P2rx3	0.114969	10	2.23732
Vdac2	0.114969	2	1128.33
Vdac3	0.114969	2	802.305
Aqp4	0.143134	14	27.7462
Cacna1d	0.143134	16	195.301
Kcnh2	0.143134	6	662.211
Kcnj10	0.143134	8	13.3392
Kcnj15	0.143134	18	16.7646
Trpc3	0.143134	20	24.4192
Trpc4	0.143134	20	2.69828
Aqp5	0.176851	14	26.8127
Ryr1	0.176851	8	12.1988
Ano5	0.264143	20	4.97076
Cacna1c	0.264143	18	987.413
Clic4	0.264143	20	2430.49
Gria1	0.264143	18	56.7591
Kcnc1	0.264143	6	3.78808
Kcnf1	0.264143	22	6.71929
Scn3b	0.264143	8	69.6724
Vdac1	0.264143	2	2169.16
Cacna1b	0.319437	6	12.0859
Gabrr2	0.319437	22	14.0326
Gja4	0.319437	2	68.379
Gjc3	0.319437	12	21.8902
Grid2	0.319437	20	4.47337
Kcnj12	0.319437	22	100.401
Kcnn1	0.319437	2	54.4276
Cacna1g	0.383706	2	196.874
Kcnn2	0.383706	18	131.226
Kcnv2	0.383706	16	74.4915
Trpm6	0.383706	14	6.96443
Aqp1	0.457887	22	1170.53
Best1	0.457887	18	7.7056
Cacna2d3	0.457887	18	67.5281
Kcnd1	0.457887	4	7.67253
Lrrc8b	0.457887	16	48.6463
Mcoln3	0.457887	16	1.93012
Scn3a	0.457887	14	4.34905
Tpcn2	0.457887	4	20.0652
Trpm2	0.457887	10	11.4162
Clcn6	0.542922	4	64.362
Gjb4	0.542922	18	4.09266
Grin3b	0.542922	6	4.13407
Kcnh1	0.542922	6	4.79845
P2rx5	0.542922	0	62.5327
Trpm4	0.542922	6	107.413
Trpv4	0.542922	22	49.2215
Gria4	0.639746	18	19.7797
Kcnk1	0.639746	14	6.68241
Kcnk2	0.639746	12	4.33203
Kcnn3	0.639746	16	9.71777
Kcnq3	0.639746	6	7.07654
Ano6	0.749267	18	72.0211
Best3	0.749267	20	49.2178
Cacna1h	0.749267	10	867.097
Clcn1	0.749267	16	86.3647
Clic6	0.749267	14	7.51614
Gja3	0.749267	0	75.3682
Kcna2	0.749267	16	8.17726
Kcnc2	0.749267	18	8.48104
Kcng1	0.749267	14	2.33768
Kcnj11	0.749267	4	335.974
Nalcn	0.749267	14	11.6382
Cacna1e	0.872349	12	4.93293
Gjb2	0.872349	10	1.71322
Lrrc8a	0.872349	0	178.917
Scn2b	0.872349	6	22.3122
Cacna1a	1	18	32.529
Cacna1s	1	6	6.54627
Cacna2d2	1	12	144.792
Clcn7	1	0	53.8511
Clic3	1	22	5.72831
Cnga3	1	10	1.51395
Gabrb3	1	8	3.28408
Gabrg3	1	0	3.50515
Gabrr1	1	18	2.48364
Gjb3	1	0	5.3253
Gjb5	1	22	28.564
Glrb	1	10	6.46617
Grik2	1	18	1.61875
Grik3	1	10	10.9698
Grin2c	1	0	14.6002
Grin2d	1	10	13.606
Kcna1	1	12	15.6424
Kcna4	1	18	7.11612
Kcna5	1	0	62.7421
Kcna7	1	18	10.5646
Kcnb1	1	18	80.3256
Kcnc3	1	0	14.1101
Kcnj14	1	0	6.80042
Kcnj5	1	18	870.15
Kcnk13	1	0	12.2631
Kcnk6	1	18	48.752
Kcnma1	1	10	13.1007
Kcnt1	1	18	4.13761
Mcoln2	1	10	7.37312
Pkd2l2	1	18	35.2663
Scn10a	1	10	29.8498
Scn1b	1	10	211.072
Scn4a	1	10	145.232
Scn4b	1	10	197.814
Scn5a	1	18	885.09
Scn8a	1	12	1.69618
Scn9a	1	10	8.21894
Scnn1a	1	12	6.86226
Trpc6	1	10	3.03564
