# Supplementary material for: RNAseq shows an all-pervasive day-night rhythm in the transcriptome of the pacemaker of the heart
Source: Sci Rep. 2021 Feb 11;11:3565. doi: 10.1038/s41598-021-82202-7 (PMC7878777; doi:10.1038/s41598-021-82202-7)
Supplement: Supplementary file 2 — Supplementary Data. [file 41598_2021_82202_MOESM2_ESM.zip › CalciumIonTransport.xlsx]

## Sheet: JTK.Calcium ion transport
Transcript	Permutation-based P value	Lag time (h)	Amplitude (normalised reads)
Prkce	8.21e-07	18	253.888
Rrad	1.19e-05	2	2220.81
Plcb1	2.13e-05	16	66.4139
Cav3	3.71e-05	4	450.569
Thy1	6.27e-05	6	305.466
Trpm7	0.000103647	16	506.003
Gstm7	0.000103647	4	351.453
Cacnb1	0.000103647	4	125.163
Homer1	0.000265156	18	718.696
Ppp3ca	0.000265156	18	507.14
Nol3	0.000265156	6	408.3
Sestd1	0.000265156	18	253.815
Fgf2	0.000628333	18	242.288
Cask	0.000628333	18	143.667
Stim2	0.000628333	18	140.568
Fmr1	0.000628333	16	120.869
Micu3	0.000628333	16	56.2546
Ahnak	0.000942737	18	3920.95
Ubqln1	0.000942737	16	452.973
Itpr1	0.000942737	18	447.013
Atp2b4	0.000942737	16	398.475
Itgav	0.000942737	18	240.005
Bin1	0.000942737	6	206.318
Chrnb2	0.000942737	8	32.9989
Anxa6	0.00139237	6	2484.67
Pkd2	0.00139237	18	618.749
Atp2b1	0.00139237	18	483.965
Adcyap1r1	0.00139237	4	242.921
Rgs4	0.00139237	2	165.626
Nfatc3	0.00139237	18	159.036
Ero1l	0.00139237	18	109.033
Trpv2	0.00139237	6	49.6415
Akap6	0.00202616	18	1406.73
Asph	0.00202616	18	1338.08
Gper1	0.00202616	6	28.819
Oprl1	0.00202616	6	8.56053
Opa1	0.00290735	18	943.936
Pdpk1	0.00290735	18	558.836
Plce1	0.00290735	18	481.305
Ibtk	0.00290735	18	441.326
Zmpste24	0.00290735	20	361.165
Micu1	0.00290735	6	200.909
Sphk2	0.00290735	8	144.702
Bcl2	0.00290735	16	84.8321
Cxcr3	0.00290735	8	15.2013
Sln	0.00411664	2	10963.5
Pdgfrb	0.00411664	2	560.399
Orai3	0.00411664	4	389.186
Agt	0.00411664	4	272.408
Calcrl	0.00411664	16	175.459
Itpr2	0.00411664	16	107.113
Adora2a	0.00411664	4	86.0385
Trpc1	0.00411664	18	80.3128
Cacng7	0.00411664	6	45.3586
Dnm1l	0.00575569	18	928.844
Plcb4	0.00575569	18	865.982
Cacnb2	0.00575569	18	552.469
Slc24a3	0.00575569	6	272.668
Trim27	0.00575569	4	136.113
Hes1	0.00575569	6	125.094
Ahr	0.00575569	18	82.5615
Ngf	0.00575569	0	77.8559
Fkbp1b	0.00575569	6	50.5177
Slc35g1	0.00575569	12	22.2226
Cckar	0.00575569	4	14.2882
Casq2	0.00795104	22	3233.53
Trdn	0.00795104	18	1419.47
Cacna2d1	0.00795104	18	584.184
Atp2c1	0.00795104	18	472.705
Ppp2ca	0.00795104	18	459.203
Ptger3	0.00795104	8	260.035
Micu2	0.00795104	20	227.322
Inpp5k	0.00795104	8	190.383
Ramp1	0.00795104	4	173.664
Psen2	0.00795104	4	172.865
Chd7	0.00795104	18	166.679
Creb3	0.00795104	2	160.94
Mcur1	0.00795104	16	109.08
Cacnb4	0.00795104	18	24.7954
Hpca	0.00795104	6	5.44256
Ccn2	0.0108583	20	10380.7
Atp1a2	0.0108583	8	3214.38
Ctnnb1	0.0108583	18	1141.72
Plcl1	0.0108583	18	145.56
Ptprc	0.0108583	16	86.7025
Ramp3	0.0108583	2	29.0536
Cysltr1	0.0108583	16	27.6867
Letm1	0.0146668	6	355.774
Mcoln1	0.0146668	8	124.842
Cachd1	0.0146668	16	68.5527
Itgb3	0.0146668	22	41.9091
Prkd1	0.0146668	16	41.7008
Catsper2	0.0146668	16	23.3926
Slc8a1	0.0196038	18	3064.03
Gnai2	0.0196038	6	1763.73
G6pdx	0.0196038	6	759.42
Stoml2	0.0196038	4	374.956
Adrb1	0.0196038	6	140.037
Myo5a	0.0196038	14	114.419
Homer3	0.0196038	6	110.371
Cx3cl1	0.0196038	2	101.597
Jph4	0.0196038	6	58.0954
Adrb2	0.0196038	8	34.7595
Jph3	0.0196038	6	27.7004
Cav1	0.0259398	16	1520.17
Camk2d	0.0259398	18	789.575
Slc25a23	0.0259398	8	323.756
Erc1	0.0259398	18	293.146
Pdgfb	0.0259398	4	255.305
Bak1	0.0259398	6	206.57
Psen1	0.0259398	2	143.839
Cbarp	0.0259398	6	51.1146
Atg5	0.0259398	18	32.0716
Jsrp1	0.0259398	4	11.841
Efhb	0.0259398	16	4.71477
Tmem38a	0.0339928	2	1619.78
Fkbp1a	0.0339928	4	1603.36
Dmd	0.0339928	18	710.407
Tpcn1	0.0339928	6	546.105
Gnb5	0.0339928	4	245.312
Fyn	0.0339928	22	147.891
Pla2g6	0.0339928	6	84.7988
Grin3a	0.0339928	0	16.3817
Ryr2	0.0441325	18	11602.1
Ywhae	0.0441325	18	667.396
P2rx4	0.0441325	8	142.26
Asic1	0.0441325	4	42.9155
P2rx7	0.0441325	10	38.3437
Tmbim6	0.0567847	6	2356.12
Epb41	0.0567847	18	1548.96
Usp2	0.0567847	14	929.108
Ryr3	0.0567847	18	398.98
Cdk5	0.0567847	8	208.143
Homer2	0.0567847	20	206.832
Crhr2	0.0567847	2	170.278
Cacnb3	0.0567847	6	126.48
Orai1	0.0567847	4	111.486
Slc30a1	0.0567847	14	48.068
Hap1	0.0567847	6	36.1667
Panx1	0.0567847	4	33.1494
Grin1	0.0567847	6	26.1954
Kcnn4	0.0567847	6	24.1952
Htr2a	0.0567847	18	20.0929
Cacna1i	0.0567847	8	17.9834
S100a1	0.0724339	4	3791.71
Smdt1	0.0724339	4	1430.99
F2r	0.0724339	20	443.614
Selenon	0.0724339	2	308.114
Cracr2b	0.0724339	6	209.533
Ptpn6	0.0724339	8	159.508
Tgfb2	0.0724339	20	159.107
Atp2a3	0.0724339	6	152.603
Cd19	0.0724339	10	145.087
Itpr3	0.0724339	10	97.4862
Bmp4	0.0724339	18	92.6329
Ccr5	0.0724339	18	64.8412
Rem1	0.0724339	4	45.1817
Cxcr4	0.0724339	8	35.7386
Stac	0.0724339	6	31.3943
P2rx1	0.0724339	6	6.74552
Gja1	0.0916259	18	808.014
Wfs1	0.0916259	0	406.99
Bax	0.0916259	4	129.504
Ccl5	0.0916259	8	28.7892
Lck	0.0916259	8	24.3487
Tlr9	0.0916259	10	18.9568
Pik3cg	0.0916259	14	18.7181
Trpv1	0.0916259	8	7.93846
Kcne1	0.0916259	2	5.84394
Atp2a2	0.114969	18	78791
Dhrs7c	0.114969	4	1368.62
Igf1	0.114969	16	180.166
Nfatc1	0.114969	18	129.368
Camk2b	0.114969	6	92.8993
Adra1a	0.114969	8	32.5883
Gjc2	0.114969	4	20.6613
Cd84	0.114969	12	19.314
Oprd1	0.114969	6	8.10525
Ank2	0.143134	18	942.254
Aplnr	0.143134	6	688.52
Casq1	0.143134	2	311.506
Selenok	0.143134	2	306.364
Cacna1d	0.143134	16	195.301
Plcd3	0.143134	2	121.795
Plcg2	0.143134	8	73.3223
Plcd1	0.143134	2	66.0732
Gck	0.143134	18	52.3479
Glp1r	0.143134	20	48.0485
Trpc3	0.143134	20	24.4192
P2ry12	0.143134	12	14.8491
Lilra5	0.143134	12	14.7232
Trpc4	0.143134	20	2.69828
Nppa	0.176851	2	82934.6
Pln	0.176851	16	6146.09
Dysf	0.176851	2	294.139
Ptgs2	0.176851	18	146.887
Slc9a1	0.176851	6	83.6613
Slc24a2	0.176851	20	49.2318
Cd4	0.176851	8	21.5052
Pawr	0.176851	20	20.1595
Orai2	0.176851	6	19.3253
Ccl12	0.176851	18	14.7174
Ryr1	0.176851	8	12.1988
Clec4b1	0.176851	10	10.7338
Plcd4	0.176851	6	5.04544
Cyp27b1	0.176851	20	3.58406
Dbi	0.216908	6	5287.75
Jph2	0.216908	0	3048.52
Tspo	0.216908	6	1316.78
Pkd1	0.216908	20	832.623
Gnao1	0.216908	18	830.834
Coro1a	0.216908	8	357.923
Gsto1	0.216908	6	258.585
Lgals3	0.216908	2	250.284
Jak3	0.216908	6	93.3153
Sumo1	0.216908	18	91.2529
Slc8b1	0.216908	6	73.4302
F2rl3	0.216908	8	8.78392
Stac3	0.216908	18	7.11624
Vdac1	0.264143	2	2169.16
Rhoa	0.264143	4	1148.21
Cacna1c	0.264143	18	987.413
Anxa2	0.264143	2	977.921
Prnp	0.264143	22	497.553
Tgfb1	0.264143	4	155.229
Drd2	0.264143	4	35.8705
Mcu	0.264143	2	22.2309
Srl	0.319437	22	5210.69
Cyba	0.319437	6	328.147
Htt	0.319437	18	147.877
Plcb3	0.319437	8	119.787
Gja4	0.319437	2	68.379
Gpr39	0.319437	0	42.7334
Prkcb	0.319437	12	14.8956
Cacna1b	0.319437	6	12.0859
Nos3	0.383706	0	294.005
Cacna1g	0.383706	2	196.874
Cherp	0.383706	0	84.7528
Bbc3	0.383706	6	41.1215
Stc1	0.383706	20	26.4487
Fgf14	0.383706	16	16.6998
Trpm6	0.383706	14	6.96443
Slc24a5	0.383706	6	3.37791
Ace	0.457887	20	591.772
Pacsin3	0.457887	2	380.25
Diaph1	0.457887	18	151.759
Tmem165	0.457887	20	111.803
Vdr	0.457887	4	104.707
Il16	0.457887	10	78.9278
Arrb2	0.457887	8	74.5241
Cacna2d3	0.457887	18	67.5281
Lyn	0.457887	14	38.6963
Epm2a	0.457887	12	26.916
Htr2b	0.457887	18	20.6514
Tpcn2	0.457887	4	20.0652
Trpm2	0.457887	10	11.4162
Ubash3b	0.457887	22	8.15767
Best1	0.457887	18	7.7056
Cxcl10	0.457887	10	4.66733
Atp1b1	0.542922	20	1177.35
Pde4b	0.542922	20	213.552
Ramp2	0.542922	2	201.638
Camk2g	0.542922	18	156.329
Rapgef3	0.542922	0	108.905
Trpm4	0.542922	6	107.413
Pml	0.542922	4	100.348
Agtr1a	0.542922	12	72.807
Trpv4	0.542922	22	49.2215
Ms4a1	0.542922	12	40.1599
Ptpn22	0.542922	12	15.713
Rgs9	0.542922	12	6.74428
Drd1	0.542922	22	4.77236
Grin3b	0.542922	6	4.13407
Ednra	0.639746	22	467.243
Mylk	0.639746	18	114.819
Plcg1	0.639746	8	79.0151
Saraf	0.639746	22	29.7535
Nipsnap2	0.749267	20	1019.09
Cacna1h	0.749267	10	867.097
Icam1	0.749267	0	239.115
Cxcl12	0.749267	4	198.649
Ano6	0.749267	18	72.0211
Tmem38b	0.749267	18	57.2401
Nalcn	0.749267	14	11.6382
Lpar3	0.749267	6	9.02645
Xntrpc	0.749267	14	2.1431
Hrc	0.872349	20	1580.99
Stim1	0.872349	8	132.685
Hspa2	0.872349	16	32.465
Cacna1e	0.872349	12	4.93293
Mrln	0.872349	12	1.98579
Fcrl5	0.872349	12	0.831843
Gas6	1	6	749.143
Afg3l2	1	18	211.636
Serpine1	1	18	203.374
Cacna2d2	1	12	144.792
Egf	1	18	135.883
Tspan13	1	6	123.536
Abl1	1	12	119.438
Tmem37	1	6	111.378
Sri	1	6	104.235
Tmco1	1	6	79.9425
Atp2b2	1	18	67.261
Pde4d	1	18	66.9412
Ptk2b	1	18	58.5848
Atp2a1	1	0	57.1473
Marcksl1	1	10	54.1452
Gem	1	18	50.8613
Slc25a25	1	10	49.9046
Ddit3	1	12	48.0925
Plcl2	1	12	41.2531
Camk2a	1	12	40.7045
Cracr2a	1	12	39.6864
P2ry6	1	0	38.5679
Cacna1a	1	18	32.529
Ccr1	1	18	29.4849
Stc2	1	6	23.5701
Nos1ap	1	18	22.7014
Slc8a3	1	10	21.7366
Anxa9	1	12	21.3637
Nos1	1	22	20.4002
Plcb2	1	6	18.5453
Ccl19	1	22	18.2933
Grin2c	1	0	14.6002
Stac2	1	10	14.5585
Mcub	1	10	13.8233
Grin2d	1	10	13.606
Ehd3	1	2	12.4548
Atp2b3	1	8	10.9385
Cnr1	1	10	9.81733
Slc8a2	1	22	8.84303
Gpr35	1	0	8.75508
Cdh23	1	12	8.2301
Mcoln2	1	10	7.37312
Cacna1s	1	6	6.54627
Akap5	1	12	6.20095
Maip1	1	12	5.69209
Slc24a4	1	22	4.18021
Trpc6	1	10	3.03564
Pkd1l3	1	6	2.70002
Gramd2	1	0	2.41432
Hrh1	1	18	1.96107
Kcne3	1	0	1.95105
Smim6	1	18	1.85379
Capn3	1	10	1.44005
Ccl4	1	18	0.863082
Atp2c2	1	18	0.790874
Rgn	1	0	0.458168
