# Supplementary material for: RNAseq shows an all-pervasive day-night rhythm in the transcriptome of the pacemaker of the heart
Source: Sci Rep. 2021 Feb 11;11:3565. doi: 10.1038/s41598-021-82202-7 (PMC7878777; doi:10.1038/s41598-021-82202-7)
Supplement: Supplementary file 2 — Supplementary Data. [file 41598_2021_82202_MOESM2_ESM.zip › GapJunctionSubunits.xlsx]

## Sheet: JTK.Gap junction subunits
Transcript	Permutation-based P value	Lag time (h)	Amplitude (normalised reads)
Gja5	0.00139237	6	1221.1
Tmem65	0.00290735	18	963.81
Gjc1	0.0724339	20	57.4609
Gja1	0.0916259	18	808.014
Gjd3	0.114969	2	36.0987
Gjc2	0.114969	4	20.6613
Gja4	0.319437	2	68.379
Gjc3	0.319437	12	21.8902
Gjb4	0.542922	18	4.09266
Gja3	0.749267	0	75.3682
Gjb2	0.872349	10	1.71322
Gjb5	1	22	28.564
Gjb3	1	0	5.3253
