# Supplementary material for: RNAseq shows an all-pervasive day-night rhythm in the transcriptome of the pacemaker of the heart
Source: Sci Rep. 2021 Feb 11;11:3565. doi: 10.1038/s41598-021-82202-7 (PMC7878777; doi:10.1038/s41598-021-82202-7)
Supplement: Supplementary file 2 — Supplementary Data. [file 41598_2021_82202_MOESM2_ESM.zip › HistoneDeacetylases.xlsx]

## Sheet: JTK.HDACs
Transcript	Permutation-based P value	Lag time (h)	Amplitude (normalised reads)
Sirt1	0.000942737	16	139.967
Hdac2	0.00290735	18	386.866
Sirt3	0.00290735	4	274.247
Hdac3	0.00411664	6	352.223
Hdac7	0.0108583	0	276.647
Sirt5	0.0108583	4	85.3956
Sirt2	0.0196038	6	350.067
Hdac4	0.0339928	18	240.952
Hdac9	0.0339928	18	157.603
Hdac5	0.0567847	4	430.229
Hdac11	0.0724339	4	221.162
Hdac8	0.0916259	10	12.3951
Hdac10	0.216908	6	56.571
Sirt6	0.264143	8	18.9667
Sirt7	0.319437	6	40.1072
Hdac6	0.457887	6	28.48
Sirt4	1	6	7.85058
