# Supplementary material for: RNAseq shows an all-pervasive day-night rhythm in the transcriptome of the pacemaker of the heart
Source: Sci Rep. 2021 Feb 11;11:3565. doi: 10.1038/s41598-021-82202-7 (PMC7878777; doi:10.1038/s41598-021-82202-7)
Supplement: Supplementary file 2 — Supplementary Data. [file 41598_2021_82202_MOESM2_ESM.zip › ExtracellularMatrix.xlsx]

## Sheet: JTK.Extracellular matrix
Transcript	Permutation-based P value	Lag time (h)	Amplitude (normalised reads)
Lingo3	1.71e-06	6	103.036
Col9a2	6.47e-06	6	12.1226
Spon2	1.19e-05	2	550.102
Col5a3	2.13e-05	4	779.312
Megf9	3.71e-05	16	129.485
Cpn2	6.27e-05	6	51.8412
Pkm	0.000103647	4	6547.23
Adam19	0.000265156	0	772.028
Adamts5	0.000265156	16	200.503
Calr	0.000411834	2	3053.54
Dlg1	0.000411834	18	583.62
Lman1	0.000411834	18	518.965
Smc3	0.000411834	18	268.84
Mfap1a	0.000411834	16	146.089
Fgf10	0.000411834	16	40.3846
Cask	0.000628333	18	143.667
Lamc3	0.000628333	8	44.7183
Lrrc24	0.000628333	6	21.2546
Eln	0.000942737	4	6398.29
Col6a2	0.000942737	4	3610.31
Emilin1	0.000942737	2	652.839
Lrrn2	0.000942737	4	604.395
Lrig2	0.000942737	18	86.7999
Anxa6	0.00139237	6	2484.67
Col15a1	0.00139237	4	2118.28
Mmp3	0.00139237	22	558.698
Tgfbr3	0.00139237	16	503.394
Adam10	0.00139237	16	467.787
Lgalsl	0.00139237	20	323.727
Ngly1	0.00139237	18	246.861
Kng2	0.00139237	6	38.8788
Hnrnpm	0.00202616	18	771.856
Colec12	0.00202616	16	617.034
Fam20b	0.00202616	18	477.45
Sema3c	0.00202616	18	246.462
Adamts4	0.00202616	0	41.5631
Col6a1	0.00290735	4	3157.38
Vtn	0.00290735	6	176.542
Mfap1b	0.00290735	18	90.5243
Timp3	0.00411664	18	9306.99
Hsp90aa1	0.00411664	18	1946.24
Plod1	0.00411664	4	660.87
Anxa1	0.00411664	18	583.588
Olfml2b	0.00411664	2	423.074
Mmp11	0.00411664	6	268.994
Colq	0.00411664	6	86.8199
Hpse	0.00411664	12	52.1736
Dcn	0.00575569	18	8086.5
Ctsb	0.00575569	6	6430.82
Itgb1	0.00575569	18	2882.53
Loxl1	0.00575569	2	1468.32
Mmp14	0.00575569	4	371.178
Abi3bp	0.00575569	16	268.171
Hmcn1	0.00575569	18	202.953
Tfip11	0.00575569	4	142.999
Col23a1	0.00575569	10	21.0828
Serpinh1	0.00795104	2	3363.25
Anxa5	0.00795104	4	1975.9
Cd151	0.00795104	4	1960.6
Col6a3	0.00795104	2	881.328
Ogn	0.00795104	16	856.107
Sema6d	0.00795104	16	557.809
Efemp2	0.00795104	4	254.114
Ccn2	0.0108583	20	10380.7
Col4a2	0.0108583	4	3031.94
Lama4	0.0108583	18	547.698
Fbln5	0.0108583	4	530.434
Col18a1	0.0108583	4	362.28
Vwa1	0.0108583	4	328.209
Ache	0.0108583	6	163.115
Serpinb9	0.0108583	20	106.377
Lama3	0.0108583	18	21.9428
Col5a1	0.0146668	4	1278.78
Vegfa	0.0146668	18	826.841
Efemp1	0.0146668	16	732.1
Mmp9	0.0146668	8	177.471
Serac1	0.0146668	16	66.3843
Matn4	0.0146668	8	33.2944
Nyx	0.0146668	22	3.98071
Col3a1	0.0196038	6	15954.9
Cst3	0.0196038	4	9023.46
Col1a1	0.0196038	4	7705.24
Ccdc80	0.0196038	20	2407.15
Ctsz	0.0196038	6	912.348
Lrrc3b	0.0196038	0	298.81
Col12a1	0.0196038	20	247.419
Ctsc	0.0196038	14	198.951
Ntn4	0.0196038	20	166.671
Itih5	0.0196038	16	150.016
Alpl	0.0196038	4	140.073
Ccbe1	0.0196038	12	105.385
Egflam	0.0196038	6	90.999
Hapln4	0.0196038	6	10.5222
Ltbp4	0.0259398	0	4994.07
Mfap4	0.0259398	2	1280.65
Mfge8	0.0259398	4	949.21
Plod3	0.0259398	0	372.001
Lingo1	0.0259398	6	209.882
Cfdp1	0.0259398	18	122.698
Col28a1	0.0259398	18	57.4659
Rell2	0.0259398	8	6.07933
Apoe	0.0339928	8	11625.3
Serpinf1	0.0339928	2	1460.9
Fbn1	0.0339928	4	1358.65
Lrrc32	0.0339928	0	324.184
Itga6	0.0339928	18	257.02
Myoc	0.0339928	0	243.356
Mfap2	0.0339928	4	204.535
Wnt2	0.0339928	0	31.9778
Bcan	0.0339928	6	13.4306
Mmp16	0.0339928	16	13.2823
Adamts2	0.0441325	4	741.496
Adamtsl5	0.0441325	22	449.711
Pxdn	0.0441325	8	336.183
Entpd1	0.0441325	20	275.595
Plxdc2	0.0441325	16	252.078
Vwa5a	0.0441325	18	247.578
Wnt5b	0.0441325	10	40.8453
Phospho1	0.0441325	6	27.962
Nepn	0.0441325	2	26.9981
Mmp24	0.0441325	6	16.5663
Egfl6	0.0441325	16	6.42124
Bgn	0.0567847	2	8085.33
Col4a1	0.0567847	2	4714.53
Gpc1	0.0567847	2	4168.97
Nid1	0.0567847	18	1566.76
Lamb2	0.0567847	22	1471.83
Adamts1	0.0567847	20	583.999
Ltbp1	0.0567847	18	399.923
Smoc1	0.0567847	8	334.715
Plxna2	0.0567847	20	268.808
Col8a1	0.0567847	20	200.245
Aspn	0.0567847	20	189.375
F3	0.0567847	16	152.3
Coch	0.0567847	18	94.1695
Pzp	0.0567847	22	69.6845
Gfod2	0.0567847	4	60.165
Cd180	0.0567847	10	33.3407
Omd	0.0567847	16	25.0852
Muc1	0.0567847	20	14.9498
Hapln1	0.0567847	16	7.79038
Ctsd	0.0724339	4	4440.35
Lamc1	0.0724339	18	1543.1
Htra1	0.0724339	6	1034.35
Ntn1	0.0724339	2	354.719
Vcan	0.0724339	20	252.703
Timp1	0.0724339	2	227.955
Adamts15	0.0724339	2	194.872
Tgfb2	0.0724339	20	159.107
Adamts8	0.0724339	0	139.524
Adamts9	0.0724339	18	134.498
Lamb3	0.0724339	6	106.917
Itih4	0.0724339	10	100.102
Bmper	0.0724339	14	49.3839
Efna5	0.0724339	14	46.5865
Vwc2	0.0724339	22	30.4061
Fbn2	0.0724339	20	19.5038
Fbln1	0.0916259	0	2942.73
Dpt	0.0916259	0	2017.54
Sparcl1	0.0916259	18	1185.09
Hsd17b12	0.0916259	6	656.466
Postn	0.0916259	20	575.092
Matn2	0.0916259	18	249.154
Ecm2	0.0916259	16	232.499
Serpine2	0.0916259	2	215.538
P3h1	0.0916259	4	176.397
Loxl2	0.0916259	2	160.169
Cpz	0.0916259	6	72.1168
Srpx2	0.0916259	4	50.3
Chadl	0.0916259	8	29.592
Tgm3	0.0916259	12	27.4252
Wnt6	0.0916259	6	24.6549
Ncan	0.0916259	2	18.8172
Bmp7	0.0916259	10	12.3244
Sparc	0.114969	6	13269.7
Hspg2	0.114969	2	2025.91
Igfbp7	0.114969	2	1734.08
Mmp15	0.114969	4	1195.73
Glg1	0.114969	18	1095.28
S100a13	0.114969	6	704.921
Adamtsl4	0.114969	20	657.101
Timp4	0.114969	18	279.49
Anxa3	0.114969	20	274.212
Entpd2	0.114969	6	232.348
Trf	0.114969	8	223.714
Igf1	0.114969	16	180.166
Spn	0.114969	10	28.2799
Col7a1	0.114969	18	19.2361
Runx1	0.114969	14	18.4557
Fgf9	0.114969	18	10.2997
Lgals1	0.143134	6	4186.24
Adamtsl2	0.143134	0	823.233
Ahsg	0.143134	20	776.999
F13a1	0.143134	16	734.288
Lamb1	0.143134	18	589.659
Kazald1	0.143134	6	248.15
Lama5	0.143134	0	243.972
Col6a6	0.143134	10	210.78
Cspg4	0.143134	8	188.764
Ndnf	0.143134	18	98.2615
Col4a3	0.143134	14	61.5183
Col11a2	0.143134	18	35.9187
Mmp17	0.143134	2	29.6783
Il1rl1	0.143134	18	28.0045
Cela1	0.143134	8	21.1885
Ntn3	0.143134	8	17.1375
Sspo	0.143134	10	7.34393
Gp1ba	0.143134	6	5.56442
Rpsa	0.176851	6	7417.77
S100a6	0.176851	4	1653.05
Tinagl1	0.176851	0	497.696
Clec3b	0.176851	2	463.679
Ltbp2	0.176851	6	199.963
Comp	0.176851	0	199.07
Mmrn2	0.176851	2	182.946
Pcolce2	0.176851	0	148.154
Thbs3	0.176851	0	131.429
Lamc2	0.176851	22	82.7277
Emid1	0.176851	8	21.3745
Lrrtm1	0.176851	6	19.4653
Col13a1	0.176851	6	9.11382
Lingo4	0.176851	12	6.77247
Ecm1	0.216908	0	1719.86
Lama2	0.216908	18	785.558
Lgals9	0.216908	4	360.034
Gsto1	0.216908	6	258.585
Lgals3	0.216908	2	250.284
Fras1	0.216908	14	196.6
Ssc5d	0.216908	0	180.759
Fgf1	0.216908	14	111.189
Vit	0.216908	16	80.2723
Ccn3	0.216908	20	79.559
Adamtsl1	0.216908	14	66.2203
Ptprz1	0.216908	16	19.3864
Marco	0.216908	10	15.8784
Mgp	0.264143	0	3285.99
Sod3	0.264143	4	1251.09
Anxa2	0.264143	2	977.921
Thbs1	0.264143	18	786.939
Spon1	0.264143	22	441.768
Nid2	0.264143	14	185.468
Adamts10	0.264143	18	183.805
Tgfb1	0.264143	4	155.229
Scara3	0.264143	8	121.105
Tnc	0.264143	2	84.1711
Cthrc1	0.264143	2	13.4564
Elfn2	0.264143	4	4.78391
Col9a3	0.264143	6	4.35844
Mfap5	0.319437	0	615.495
Cstb	0.319437	4	328.898
Col16a1	0.319437	4	122.172
Lrrc17	0.319437	8	100.637
Slit2	0.319437	18	24.3763
Tmeff1	0.319437	8	17.3294
Tmeff2	0.319437	12	15.0144
Igf2	0.319437	2	5.52712
Col17a1	0.319437	10	2.4656
Lad1	0.383706	6	304.115
Ccn4	0.383706	18	46.4401
Col8a2	0.383706	0	25.6169
Tnr	0.383706	12	2.37949
S100a10	0.457887	4	910.989
Crispld2	0.457887	20	301.677
Tgfb3	0.457887	0	291.007
Mmp23	0.457887	6	200.364
Il16	0.457887	10	78.9278
Vwf	0.542922	0	1158.17
Hmcn2	0.542922	22	611.385
Serpinb6a	0.542922	0	336.62
Emilin2	0.542922	6	167.345
Thsd4	0.542922	18	79.6115
Vasn	0.542922	4	71.9049
Ang	0.542922	18	52.7457
Ptx3	0.542922	0	37.1517
Itih2	0.542922	18	18.6641
Serpinc1	0.542922	10	2.83868
Col1a2	0.639746	6	3680.03
Tgm2	0.639746	22	2217.64
Fbln2	0.639746	22	914.47
Col4a5	0.639746	20	293.744
Anxa7	0.639746	14	139.967
Serpinb1a	0.639746	8	58.1696
Gpc6	0.639746	18	47.2321
Wnt5a	0.639746	16	44.49
Frem2	0.639746	18	35.6997
P3h2	0.639746	0	31.6035
Lrrn3	0.639746	16	8.4793
Rarres2	0.749267	10	888.472
Egfl7	0.749267	6	634.874
Lum	0.749267	18	183.475
Megf6	0.749267	2	92.1127
Col4a6	0.749267	18	86.8354
Tril	0.749267	4	62.7445
Col6a5	0.749267	10	23.6087
Plscr1	0.749267	22	19.6705
Spock3	0.749267	6	4.44193
Elfn1	0.749267	6	2.44696
Prelp	0.872349	0	155.316
Thbs2	0.872349	14	151.566
Pf4	0.872349	4	122.996
Col4a4	0.872349	14	103.406
Lgr6	0.872349	6	92.6862
Mamdc2	0.872349	16	27.6323
Adamts17	0.872349	4	10.9765
Itih3	0.872349	2	9.19444
Mmrn1	0.941067	18	24.1844
Dag1	1	22	1499.97
Mmp2	1	6	860.748
Fn1	1	12	852.13
Timp2	1	12	838.506
Serping1	1	0	830.348
Cilp	1	0	620.849
Spock2	1	0	504.872
S100a11	1	6	501.344
Ltbp3	1	6	485.641
Pmp22	1	6	479.581
Smoc2	1	6	417.228
Tnxb	1	20	385.458
Col5a2	1	0	354.253
Gpc3	1	18	308.151
Col14a1	1	22	301.331
Pcsk6	1	22	257.12
Ccn1	1	22	254.042
Plxnb2	1	10	243.633
Fmod	1	18	230.952
Igfbp6	1	22	218.757
Tgfbi	1	22	212.333
Nav2	1	18	208.643
Serpine1	1	18	203.374
Lgals4	1	16	187.865
Mmp19	1	18	180.987
Bmp1	1	0	157.884
Lox	1	22	112.297
Sfrp1	1	6	111.683
Lrig1	1	10	111.277
Anxa11	1	18	75.2202
Itgb4	1	6	73.6892
Agrn	1	12	73.5399
Hcfc1	1	12	69.3126
Ctsl	1	6	62.4275
Anxa4	1	18	61.5524
Rtn4rl2	1	18	59.1776
Reln	1	18	56.599
Clec14a	1	6	51.4762
Tsku	1	6	49.4737
Gpc4	1	22	45.2702
Ccn5	1	10	24.3571
Wnt11	1	10	23.1164
Papln	1	18	22.6523
Anxa9	1	12	21.3637
Tnfrsf11b	1	18	20.6206
Thbs4	1	22	20.2853
Wnt4	1	18	19.8811
Fgfr2	1	12	16.6069
Ptn	1	22	15.9224
Serpina3k	1	12	15.7771
Olfml2a	1	6	15.2743
Npnt	1	20	13.6661
Col27a1	1	14	12.3379
Epyc	1	22	10.992
Tgm4	1	6	8.19038
Col20a1	1	18	8.10893
Gpld1	1	12	7.75104
Prg2	1	10	6.70477
Hpse2	1	6	5.77424
Podnl1	1	10	5.60235
Hapln3	1	6	4.60156
Chad	1	22	4.41565
Lrrc15	1	6	3.72632
Optc	1	12	3.71771
Mmp25	1	10	3.40305
Col22a1	1	0	3.12528
Col11a1	1	18	2.57086
Lrrtm3	1	0	2.2727
Lrrn1	1	10	2.18988
Ndp	1	22	2.14846
Mmp12	1	18	2.07466
Reg3g	1	6	0.115139
