# Supplementary material for: RNAseq shows an all-pervasive day-night rhythm in the transcriptome of the pacemaker of the heart
Source: Sci Rep. 2021 Feb 11;11:3565. doi: 10.1038/s41598-021-82202-7 (PMC7878777; doi:10.1038/s41598-021-82202-7)
Supplement: Supplementary file 2 — Supplementary Data. [file 41598_2021_82202_MOESM2_ESM.zip › TranscriptionFactors.xlsx]

## Sheet: JTK.All transcription factors
Transcript	Permutation-based P value	Lag time (h)	Amplitude (normalised reads)
Npas2	8.21308e-07	2	203.086
Zbtb26	1.70575e-06	18	34.5496
Arntl	3.38877e-06	2	417.292
Nr3c1	1.19411e-05	16	596.881
Chd6	2.13432e-05	18	2176.05
Nr1d2	2.13432e-05	14	1157.6
Meox1	2.13432e-05	0	543.494
Zfp143	2.13432e-05	18	95.4536
D3Ertd254e	2.13432e-05	18	49.7866
Zfp574	3.70728e-05	6	92.0417
Phtf1	3.70728e-05	18	77.3981
Zfp2	3.70728e-05	16	31.5534
Homez	3.70728e-05	4	29.9656
Zfp207	6.27354e-05	18	430.684
Cebpg	6.27354e-05	18	273.182
Zhx1	6.27354e-05	16	260.813
Zfp157	6.27354e-05	18	43.406
Tef	0.000103647	14	2912.9
Dbp	0.000103647	12	1874.89
Sp3	0.000103647	18	355.021
Arid2	0.000103647	18	274.601
Ikzf5	0.000103647	18	121.41
Zfp709	0.000103647	18	31.5467
Nr1d1	0.000167488	8	3180.98
Atf6	0.000167488	18	1367.46
Gzf1	0.000167488	18	239.567
Zbtb17	0.000167488	2	106.702
Mysm1	0.000167488	18	104.336
Hsf2	0.000167488	18	95.6371
Prdm10	0.000167488	18	53.8835
Zfp595	0.000167488	18	31.6825
Nfib	0.000265156	18	976.697
Foxn3	0.000265156	18	477.52
Creb3l1	0.000265156	2	373.787
Tcf4	0.000265156	16	355.308
Foxp1	0.000265156	18	256.831
Creb1	0.000265156	18	227.184
Zfp710	0.000265156	2	137.212
Rest	0.000265156	18	100.69
Zfp426	0.000265156	18	65.2866
Zfhx3	0.000265156	16	45.593
Tsc22d4	0.000411834	4	1627.21
Thra	0.000411834	6	1400.42
Zfp91	0.000411834	18	876.158
Ahctf1	0.000411834	18	349.564
Rxrb	0.000411834	4	338.995
Zfp148	0.000411834	18	274.663
Zfp397	0.000411834	18	192.555
Rb1	0.000411834	16	174.283
Smad2	0.000411834	18	139.932
Zbtb37	0.000411834	18	106.389
Zfp617	0.000411834	18	80.6993
Nfil3	0.000628333	22	522.739
Aebp2	0.000628333	18	313.616
Tcf12	0.000628333	18	295.761
Mta2	0.000628333	6	288.678
Ctcf	0.000628333	16	254.996
Mier1	0.000628333	16	224.385
Hsf1	0.000628333	0	200.471
Zfp266	0.000628333	18	137.305
Zfp217	0.000628333	18	91.2472
Phox2a	0.000628333	6	70.4219
Ikzf2	0.000628333	16	23.5843
Zfp418	0.000628333	18	12.839
Bzw1	0.000942737	18	649.029
Rere	0.000942737	14	545.089
Zeb2	0.000942737	18	448.195
Zkscan3	0.000942737	18	423.712
Rbl2	0.000942737	16	333.455
Zzz3	0.000942737	18	326.655
Atf1	0.000942737	18	299.71
Atf2	0.000942737	18	255.381
Dr1	0.000942737	18	182.053
Zhx2	0.000942737	18	147.629
Mta1	0.000942737	0	109.201
Zfp608	0.000942737	18	105.719
Rfx7	0.000942737	18	82.4692
Zfp329	0.000942737	18	76.9264
Tcf7l2	0.000942737	18	75.7699
Foxn2	0.000942737	18	74.8954
Zfp280c	0.000942737	18	45.0002
Tgif1	0.000942737	20	31.2404
Zfp273	0.000942737	16	9.56865
Creb3l3	0.000942737	8	7.23792
Csde1	0.00139237	18	3099.37
Mef2a	0.00139237	16	1111.3
Hlf	0.00139237	14	907.727
Tfdp2	0.00139237	18	656.871
Srebf2	0.00139237	4	438.205
Smad5	0.00139237	18	369.473
Zfp260	0.00139237	18	329.218
Yy1	0.00139237	18	326.011
Rora	0.00139237	18	277.964
Zfp704	0.00139237	18	269.321
Zbtb44	0.00139237	18	248.003
Baz2b	0.00139237	16	229.21
Rbpj	0.00139237	18	220.375
Dmtf1	0.00139237	18	210.615
Elf1	0.00139237	18	160.957
Nfatc3	0.00139237	18	159.036
Zfp292	0.00139237	16	100.649
Zfp84	0.00139237	16	65.1071
Zfp354a	0.00139237	18	24.1112
Tox2	0.00139237	2	15.2001
Zfp712	0.00139237	18	9.34792
Vezf1	0.00202616	18	589.736
Mxd4	0.00202616	8	487.801
Klf3	0.00202616	18	453.756
Phtf2	0.00202616	18	376.23
Stat5a	0.00202616	6	353.982
Nr2c2	0.00202616	16	346.911
Nab1	0.00202616	18	316.697
Bhlhe41	0.00202616	14	291.286
Mitf	0.00202616	18	291.093
Sp1	0.00202616	18	287.618
Smarca5	0.00202616	18	287.363
Dnajc1	0.00202616	18	261.209
Zfp236	0.00202616	18	199.86
Foxp4	0.00202616	4	166.491
Rarb	0.00202616	18	139.762
Bbx	0.00202616	16	135.092
Dnajc2	0.00202616	18	128.082
Zfp612	0.00202616	16	125.879
Trps1	0.00202616	18	108.718
Noc3l	0.00202616	20	62.5963
Tshz3	0.00202616	18	45.5757
Zfhx4	0.00202616	14	32.7153
Terf1	0.00202616	16	32.4178
Tbx20	0.00290735	18	1067.24
Rfxank	0.00290735	2	703.884
Hivep2	0.00290735	16	505.927
Bcl6	0.00290735	18	487.486
Arid5b	0.00290735	18	459.314
Mef2c	0.00290735	18	457.332
Arnt	0.00290735	18	417.026
Nfia	0.00290735	16	340.747
Hif1a	0.00290735	16	305.119
Zfp317	0.00290735	18	171.865
Zfp110	0.00290735	18	163.154
Zfx	0.00290735	18	143.68
Rlf	0.00290735	18	136.543
Zfp280d	0.00290735	18	129.774
Zbtb1	0.00290735	16	115.64
Hmgn5	0.00290735	16	105.66
Zfp507	0.00290735	18	105.593
Tcf20	0.00290735	16	95.9889
Nfyb	0.00290735	18	81.4005
Mecom	0.00290735	18	77.5563
Zbtb34	0.00290735	18	61.4495
Zfp414	0.00290735	6	40.7443
Zfp593	0.00290735	4	40.7213
Ezh2	0.00290735	18	34.6402
Sp4	0.00290735	16	29.8793
Hoxc5	0.00290735	8	20.3715
Rbl1	0.00290735	16	17.9703
Zbtb20	0.00411664	16	1640.85
Zbtb38	0.00411664	18	480.363
Zfp521	0.00411664	18	438.643
Zfp358	0.00411664	4	280.481
Pds5b	0.00411664	16	195.026
Cbfb	0.00411664	18	175.852
Hmbox1	0.00411664	18	166.709
Setbp1	0.00411664	16	165.809
Nfkbib	0.00411664	6	144.6
Zfp281	0.00411664	18	135.578
E2f4	0.00411664	0	103.858
Zfp9	0.00411664	18	95.3302
Mta3	0.00411664	6	84.7651
Six4	0.00411664	18	65.3131
Zfp518a	0.00411664	18	39.6603
Zfp111	0.00411664	18	30.2893
Mrpl28	0.00575569	4	886.266
Nfat5	0.00575569	18	506.703
Smad4	0.00575569	18	354.687
Foxj3	0.00575569	18	309.444
Gabpa	0.00575569	18	295.686
Cdc5l	0.00575569	18	294.234
Tcf3	0.00575569	6	276.758
Gatad2b	0.00575569	18	253.271
Smad3	0.00575569	0	223.285
Zfp146	0.00575569	18	215.482
Zfp451	0.00575569	18	178.172
Nr2f2	0.00575569	16	176.779
Pbx2	0.00575569	8	168.696
Zfpm1	0.00575569	4	166.057
Hes1	0.00575569	6	125.094
Zfp523	0.00575569	6	115.837
Zfp386	0.00575569	16	88.8148
Pbx3	0.00575569	18	87.5648
Ahr	0.00575569	18	82.5615
Rybp	0.00575569	18	67.6611
Zfp775	0.00575569	2	57.6421
Zfp800	0.00575569	16	52.7827
Dzip1	0.00575569	16	39.3109
Zbed4	0.00575569	18	26.375
Zfp445	0.00795104	16	1091.68
Bptf	0.00795104	18	425.82
Klf7	0.00795104	18	314.652
Mga	0.00795104	18	292.927
Elk4	0.00795104	18	237.799
Chd7	0.00795104	18	166.679
Creb3	0.00795104	2	160.94
Zfp655	0.00795104	16	126.019
Zbtb41	0.00795104	18	120.509
Dmap1	0.00795104	6	110.162
Relb	0.00795104	6	103.823
Zkscan1	0.00795104	18	101.475
Mier2	0.00795104	2	90.3235
Ttf1	0.00795104	18	85.4466
Nr0b2	0.00795104	2	61.4624
Rfx5	0.00795104	10	42.9939
Zfp867	0.00795104	18	38.5115
Gli3	0.00795104	16	35.881
Srebf1	0.0108583	8	1542.38
Nr2f6	0.0108583	4	456.299
Usf1	0.0108583	6	297.354
Zfp652	0.0108583	16	276.954
Bach1	0.0108583	16	265.966
Esrrg	0.0108583	18	244.153
Rxrg	0.0108583	6	233.302
Zfp768	0.0108583	6	204.651
Tfam	0.0108583	18	185.605
Trp53	0.0108583	6	167.228
Smarcc1	0.0108583	18	166.254
Cramp1l	0.0108583	18	163.736
Sox10	0.0108583	6	159.863
Zfp644	0.0108583	18	135.041
Hes6	0.0108583	6	131.355
Rara	0.0108583	4	117.914
Etv1	0.0108583	18	76.7094
Nfkbie	0.0108583	8	45.2102
Zfp37	0.0108583	16	28.5758
Plag1	0.0108583	16	19.6452
Tead1	0.0146668	18	1437.57
Epas1	0.0146668	18	1352.38
Zeb1	0.0146668	18	372.621
Nfkb1	0.0146668	18	340.116
Zfpm2	0.0146668	18	212.038
Thrb	0.0146668	18	190.477
Ebf1	0.0146668	14	165.171
Zfp715	0.0146668	16	143.16
Zbtb40	0.0146668	20	142.821
Bdp1	0.0146668	18	142.586
Rel	0.0146668	18	121.892
Foxp2	0.0146668	16	101.158
Zfp444	0.0146668	4	98.81
Klf16	0.0146668	6	80.383
Klf12	0.0146668	18	68.6842
E2f2	0.0146668	6	58.8168
Zfp719	0.0146668	18	52.2703
Tada2a	0.0146668	18	44.8339
Prrx2	0.0146668	2	23.2757
Bnc2	0.0146668	14	14.845
Zfp184	0.0146668	18	7.97425
Foxd2	0.0146668	8	7.83499
Pou6f2	0.0146668	18	7.13062
Esrra	0.0196038	2	738.647
Ubp1	0.0196038	18	404.032
Zbtb7b	0.0196038	6	364.368
Tshz1	0.0196038	18	355.765
Peg3	0.0196038	16	307.2
Cebpz	0.0196038	18	227.752
Maf	0.0196038	16	171.88
Elk3	0.0196038	0	156.177
Zfp869	0.0196038	16	130.445
Creb5	0.0196038	18	114.488
Tshz2	0.0196038	16	105.582
Foxc1	0.0196038	18	88.0878
Trerf1	0.0196038	12	83.0743
Tead2	0.0196038	4	80.45
Terf2	0.0196038	18	78.1307
Dach1	0.0196038	18	61.1178
Zfp280b	0.0196038	18	59.4618
Zfp707	0.0196038	6	59.196
Bnc1	0.0196038	16	56.1051
Zfp821	0.0196038	4	53.2348
Zdhhc13	0.0196038	20	47.6355
Hmgxb4	0.0196038	18	46.9517
Zfp553	0.0196038	2	38.8808
Zfp51	0.0196038	18	34.13
Zfp354c	0.0196038	16	32.3146
Tfcp2l1	0.0196038	14	18.6448
Grhl1	0.0196038	18	17.8856
Irx1	0.0196038	8	7.8951
Grhl3	0.0196038	4	3.99561
Ybx1	0.0259398	22	1530.2
Foxo3	0.0259398	18	1071.82
Gata4	0.0259398	2	821.673
Prrx1	0.0259398	18	258.282
Skil	0.0259398	18	232.857
Etv3	0.0259398	16	207.242
Smarce1	0.0259398	18	177.205
Zfp787	0.0259398	6	146.87
Meis2	0.0259398	18	127.071
Sox6	0.0259398	16	99.881
Esr1	0.0259398	14	96.0666
Zfp691	0.0259398	4	80.5171
Kin	0.0259398	16	75.3615
Hinfp	0.0259398	16	50.9846
Smarca1	0.0259398	18	34.0629
Rfx3	0.0259398	18	30.0907
Scx	0.0259398	2	18.95
Tulp1	0.0259398	6	8.75897
Foxp3	0.0259398	6	6.85026
Mafg	0.0339928	18	418.974
Hivep1	0.0339928	18	347.034
Nr1h2	0.0339928	6	311.371
Elf2	0.0339928	18	239.307
Maz	0.0339928	2	237.95
Ep400	0.0339928	18	236.49
Tsc22d2	0.0339928	18	229.06
Bcl6b	0.0339928	6	210.765
Tfeb	0.0339928	2	128.795
Etv6	0.0339928	20	101.207
Lyl1	0.0339928	10	88.8191
Zfp536	0.0339928	18	47.587
Smad9	0.0339928	16	39.17
Ikzf3	0.0339928	10	30.6507
Tgif2	0.0339928	6	25.8228
Zfp658	0.0339928	16	23.5458
Zbtb48	0.0339928	4	23.1478
Sall1	0.0339928	20	21.2958
Ascl1	0.0339928	8	8.50477
Cebpa	0.0441325	8	2122.07
Usf2	0.0441325	6	392.487
Pparg	0.0441325	8	344.63
Mlxipl	0.0441325	8	305.086
Cux1	0.0441325	20	280.19
Gatad2a	0.0441325	4	222.063
Clock	0.0441325	22	218.446
Rela	0.0441325	4	207.164
Nfkb2	0.0441325	4	187.567
Zfp706	0.0441325	22	178.498
Irf7	0.0441325	10	165.444
Patz1	0.0441325	8	109.55
Zbtb11	0.0441325	18	95.8195
Nr1i3	0.0441325	6	83.982
Foxo6	0.0441325	4	83.2553
Pou2f1	0.0441325	18	64.4354
Gmeb1	0.0441325	20	44.9016
Zscan22	0.0441325	0	39.1686
Ikzf4	0.0441325	22	30.7215
Mxd3	0.0441325	6	17.8793
Zfp605	0.0441325	16	14.5092
Tbx21	0.0441325	8	8.9969
Nr1h4	0.0441325	16	7.64916
Nr5a2	0.0441325	10	2.30559
Zbtb16	0.0567847	18	1272.94
Jund	0.0567847	6	812.963
Nr1h3	0.0567847	6	391.7
Rxra	0.0567847	8	370.258
Pbx1	0.0567847	18	359.246
Gata6	0.0567847	16	308.501
Notch4	0.0567847	22	190.476
Nfya	0.0567847	18	111.393
Tfdp1	0.0567847	18	102.158
Fiz1	0.0567847	4	94.7941
Tead3	0.0567847	22	90.7753
Zfp687	0.0567847	6	89.5387
Zfp462	0.0567847	18	88.1757
Gata2	0.0567847	22	84.5164
Nr2f1	0.0567847	18	78.6872
Zbtb45	0.0567847	4	77.1354
Tal1	0.0567847	20	57.4775
Tub	0.0567847	6	55.0156
Noc4l	0.0567847	4	54.8954
Tbpl1	0.0567847	20	47.8461
Hoxa5	0.0567847	8	38.3499
Zfp212	0.0567847	6	37.1652
Wdhd1	0.0567847	12	6.30508
Foxf2	0.0567847	18	6.28313
Tbx4	0.0567847	16	6.04849
Hmg20b	0.0724339	4	218.131
Irf3	0.0724339	6	174.837
Nr3c2	0.0724339	16	173.537
Irf1	0.0724339	6	150.86
Ebf2	0.0724339	12	138.292
Nab2	0.0724339	6	136.929
Hmga1	0.0724339	4	131.026
Zfp771	0.0724339	4	97.8034
Wt1	0.0724339	16	79.84
Zbtb43	0.0724339	16	77.0476
Phox2b	0.0724339	6	27.9361
Hoxb4	0.0724339	10	25.4146
Zfp653	0.0724339	6	24.213
Foxm1	0.0724339	6	18.7863
Six1	0.0724339	12	18.3996
Zfp287	0.0724339	20	14.6623
Mybl1	0.0820299	18	4.86036
Creb3l2	0.0916259	20	1632.78
Carhsp1	0.0916259	6	716.517
Zfp219	0.0916259	4	200.715
Gon4l	0.0916259	22	129.292
Spib	0.0916259	8	127.126
Tbx2	0.0916259	4	80.5077
Zfp512	0.0916259	20	79.7071
Repin1	0.0916259	4	65.2782
Sall2	0.0916259	4	63.6571
Sox9	0.0916259	22	58.2978
Pknox1	0.0916259	18	58.045
Zfp623	0.0916259	2	48.6826
Sp2	0.0916259	6	47.2169
Zfp422	0.0916259	18	43.628
Nrf1	0.0916259	0	36.1144
Zfp692	0.0916259	18	34.1786
Pbx4	0.0916259	8	4.60025
Nfe2l2	0.114969	20	327.286
Prox1	0.114969	20	244.383
Zhx3	0.114969	16	234.315
Atf7	0.114969	18	200.575
Notch2	0.114969	16	173.879
Nfyc	0.114969	6	149.38
Mxi1	0.114969	18	136.591
Nfatc1	0.114969	18	129.368
Stat2	0.114969	18	100.566
Meis1	0.114969	16	65.246
Hmg20a	0.114969	18	60.3379
E2f3	0.114969	20	57.8311
Smad1	0.114969	20	53.76
Zfp189	0.114969	18	46.4332
Deaf1	0.114969	10	46.3259
Prdm15	0.114969	20	44.1859
Hoxa4	0.114969	8	34.8566
Runx1	0.114969	14	18.4557
Prox2	0.114969	10	10.4477
AU041133	0.114969	18	7.54606
Dmrt2	0.114969	12	3.95488
Klf9	0.143134	16	1575.13
Zfp579	0.143134	6	438.129
Shox2	0.143134	20	283.765
Max	0.143134	16	186.909
Sox18	0.143134	2	177.591
Satb1	0.143134	18	160.867
Tfe3	0.143134	6	85.2915
Gli1	0.143134	4	72.6692
Sox17	0.143134	20	61.5239
Zfp628	0.143134	6	54.5209
Twist2	0.143134	6	51.5247
Pou2f2	0.143134	10	47.0093
Fli1	0.143134	18	34.1202
Hoxc4	0.143134	8	22.3048
Zbtb24	0.143134	20	18.204
Sox8	0.143134	8	8.75353
Zfp672	0.176851	22	110.115
Ybx2	0.176851	10	45.084
Msx1	0.176851	2	23.0107
Irf6	0.176851	18	15.2218
Isl1	0.176851	6	13.0324
Hoxc6	0.176851	10	4.56888
Rfx8	0.176851	6	1.75183
Srf	0.216908	0	674.264
Stat3	0.216908	22	631.443
E2f6	0.216908	20	554.472
Klf4	0.216908	20	379.848
Stat5b	0.216908	6	325.844
Baz2a	0.216908	18	279.239
Smarcc2	0.216908	12	264.079
Klf15	0.216908	14	161.759
Arid1b	0.216908	18	159.635
Ppard	0.216908	0	106.466
Prr12	0.216908	8	98.4482
Six5	0.216908	2	88.1244
Stat1	0.216908	10	86.2631
Sox5	0.216908	18	53.396
Zfp518b	0.216908	18	38.0923
E2f1	0.216908	6	28.5192
Ar	0.216908	16	24.8382
Tbx15	0.216908	18	16.1748
Npas4	0.216908	22	15.804
Bcl11a	0.216908	10	15.6619
Arnt2	0.216908	2	9.33427
Drap1	0.264143	2	897.359
Fosl2	0.264143	20	310.183
Nkx2-5	0.264143	2	288.007
Mafk	0.264143	22	272.032
Ets1	0.264143	22	209.206
Esrrb	0.264143	0	134.908
Atoh8	0.264143	4	84.9988
Terf2ip	0.264143	18	80.1184
Hmgxb3	0.264143	0	78.4123
E4f1	0.264143	0	66.16
Zfp277	0.264143	18	57.8526
Mnt	0.264143	14	46.2595
Hmgn3	0.264143	18	45.5092
Mxd1	0.264143	12	36.2309
Nr6a1	0.264143	16	15.2485
Twist1	0.264143	8	15.2105
Zfat	0.264143	0	10.9293
Hic2	0.264143	0	6.3557
Olig1	0.264143	8	2.93351
E2f7	0.264143	20	2.7285
Foxk2	0.319437	22	236.391
Heyl	0.319437	2	141.752
Irf4	0.319437	8	128.48
Zfp362	0.319437	6	100.098
Hey1	0.319437	0	81.165
Tox4	0.319437	20	56.6989
Hif3a	0.319437	16	55.794
Zfp580	0.319437	6	49.4259
Pax5	0.319437	10	37.0555
Erg	0.319437	18	34.2567
Zbtb2	0.319437	18	23.5074
Zfp1	0.319437	18	20.3555
Nr4a2	0.319437	14	19.8368
Cbx2	0.319437	8	16.9147
Zfp831	0.319437	8	6.3394
Tfec	0.319437	22	6.2414
Aebp1	0.383706	14	613.24
Klf13	0.383706	18	469.696
Gatad1	0.383706	4	247.863
Zfp827	0.383706	20	86.9411
Ssrp1	0.383706	20	77.6332
Zfp319	0.383706	2	68.9881
Nfatc4	0.383706	0	65.5182
Nfrkb	0.383706	14	31.4948
Tfcp2	0.383706	18	27.5241
Rfx1	0.383706	0	26.7041
Zxdc	0.383706	4	26.6722
Tbp	0.383706	18	22.3109
Zkscan4	0.383706	8	16.6242
Zfp41	0.383706	8	15.5239
Hoxa7	0.383706	8	15.1641
Tcf23	0.383706	20	11.6089
Arntl2	0.383706	18	9.98944
Jazf1	0.383706	18	6.56132
Zfp551	0.383706	18	6.53831
Dlx1	0.383706	6	3.38599
Atf4	0.457887	2	351.277
Mafb	0.457887	18	256.226
Vdr	0.457887	4	104.707
Pou2af1	0.457887	10	78.3477
Foxo1	0.457887	16	53.8099
Nfatc2	0.457887	20	48.3619
Irf2	0.457887	12	33.2255
Zfp524	0.457887	8	28.2939
Bach2	0.457887	16	22.7308
Tead4	0.457887	18	19.6553
Irx3	0.457887	2	14.4446
Zfp963	0.457887	16	13.2884
Hoxd8	0.457887	10	11.3999
Ebf3	0.457887	10	9.91875
Tbx6	0.457887	16	9.70237
Msx2	0.457887	0	8.98817
Zfp566	0.457887	18	8.8869
Klf5	0.457887	14	7.9146
Prdm1	0.457887	8	7.59593
Xbp1	0.542922	2	638.707
Atf3	0.542922	18	201.446
Zbtb7a	0.542922	18	169.165
Tcf15	0.542922	6	102.257
Rreb1	0.542922	18	99.9196
Tcf21	0.542922	2	86.5978
Mlx	0.542922	8	86.206
Sox13	0.542922	2	85.0519
Crem	0.542922	18	71.0208
Zscan21	0.542922	6	30.2524
Zfp438	0.542922	18	17.5189
Gmeb2	0.542922	2	16.8906
Runx2	0.542922	18	4.23697
Lmx1b	0.542922	6	3.80515
Nfic	0.639746	16	447.41
Notch1	0.639746	22	353.009
Ets2	0.639746	4	319.858
Casz1	0.639746	20	249.032
Zfp395	0.639746	8	80.3242
Wiz	0.639746	6	58.056
Pknox2	0.639746	0	52.0039
Ikzf1	0.639746	12	48.4397
Zfp335	0.639746	2	33.9207
Fosb	0.639746	12	22.4847
Zfp169	0.639746	18	17.9103
Mycn	0.639746	2	11.6215
Trp63	0.639746	14	9.46583
Nfe2	0.639746	10	6.80097
Zfp618	0.639746	10	6.75669
Zscan18	0.639746	14	5.36357
Six2	0.639746	22	2.20036
Hand2	0.749267	2	137.747
Zfp609	0.749267	18	92.5834
Nkx6-2	0.749267	6	24.0329
Meox2	0.749267	16	18.9418
Zscan20	0.749267	2	9.61221
Bcl11b	0.749267	14	7.98724
Zfp7	0.749267	14	4.9372
Foxg1	0.749267	12	2.65332
Erf	0.872349	4	88.2933
Ppara	0.872349	14	45.7158
Gata5	0.872349	8	42.4943
Foxc2	0.872349	22	38.7321
Nr4a3	0.872349	20	35.8969
Irf8	0.872349	6	26.2095
Zfp646	0.872349	14	19.5666
Zfp668	0.872349	10	18.9223
Hoxa3	0.872349	10	13.5848
Hivep3	0.872349	4	12.347
Foxf1	0.872349	6	8.44295
Tox	0.872349	10	6.83041
Zfp791	0.872349	18	6.68936
Hoxd9	0.872349	10	4.28462
Alx3	0.872349	4	4.2682
Tsc22d3	1	18	1576.12
Nfe2l1	1	0	876.995
Nr4a1	1	10	800.847
Ski	1	22	758.533
Tbx5	1	22	598.143
Nfix	1	12	431.91
Egr1	1	10	360.382
Mef2d	1	0	350.659
Mlxip	1	18	309.881
Cebpd	1	18	308.497
Cebpb	1	10	254.234
Arid1a	1	18	251.494
Klf2	1	0	231.444
Junb	1	0	231.399
Bhlhe40	1	12	210.68
Notch3	1	6	185.694
Jun	1	12	161.245
Ubtf	1	6	143.5
Maff	1	22	141.419
Foxj2	1	22	139.208
Rarg	1	6	130.308
Nfkbia	1	12	119.356
Osr1	1	12	106.027
Foxk1	1	18	103.003
Rorc	1	22	102.473
Fos	1	10	98.9125
Myc	1	18	96.3093
Myrf	1	18	90.945
Irf9	1	6	82.0501
Cic	1	22	80.8751
Rfx2	1	22	79.9011
Zfp516	1	22	70.035
Arid5a	1	0	66.4083
Zfp592	1	22	60.1847
Sox4	1	22	53.1573
Dot1l	1	12	52.777
Irf5	1	10	51.4846
Tcf7l1	1	6	49.02
Sox7	1	12	45.1457
Tada2b	1	12	42.1899
Tbx3	1	12	40.2892
Atmin	1	22	37.3125
Egr2	1	22	33.957
Egr3	1	22	31.7774
Ezh1	1	18	31.6412
Cux2	1	10	31.6232
Prdm16	1	12	30.6743
Plagl2	1	18	30.4948
Jdp2	1	0	30.4588
Yeats4	1	6	29.4085
Prdm6	1	22	28.0722
Zfp629	1	22	27.9976
Dzip1l	1	22	24.8387
Zfp276	1	22	24.6666
Elk1	1	6	24.1309
Elf4	1	2	23.6206
Hoxb3	1	12	23.4108
Hmgb2	1	18	21.6192
Hsf4	1	10	20.8303
Stat6	1	20	20.6195
Hhex	1	12	19.9389
Tfap4	1	10	17.6119
Zfp446	1	20	16.9111
Nr2c1	1	10	15.2143
E2f5	1	18	13.3316
Lhx6	1	6	12.5502
Zfp384	1	12	12.5267
Arid3a	1	12	12.4491
Zfp3	1	0	12.1295
Pitx2	1	22	11.3951
Hoxb5	1	6	11.0635
Zfp746	1	22	10.853
Tcf7	1	10	10.765
Gata3	1	6	10.7202
Runx3	1	10	10.4147
Grhl2	1	12	9.44796
Zfp647	1	6	7.37793
Foxo4	1	6	7.22086
Barx2	1	22	5.33043
Batf	1	10	5.31651
Batf3	1	6	5.27781
Tbx1	1	8	4.88211
Pou3f1	1	6	4.71408
Pax9	1	18	4.4685
Hmgb3	1	12	4.4219
Fosl1	1	18	4.05703
Foxq1	1	10	3.89132
Mybl2	1	6	3.87837
0610010K14Rik	1	12	3.76328
Spic	1	12	3.56531
Sox30	1	0	3.17224
Sox2	1	10	3.14982
Creb3l4	1	0	2.70001
Hoxb6	1	6	2.69859
Ahrr	1	12	2.67093
Alx4	1	0	2.49281
E2f8	1	10	2.47515
Alx1	1	6	2.27029
Irx2	1	18	2.12438
Lef1	1	10	2.05628
Lbx1	1	0	1.94535
Pou2f3	1	18	1.12185
Zdhhc6	1	0	0

## Sheet: Sheet2
Bin	Frequency
0	7
2	18
4	21
6	32
8	15
10	5
12	2
14	10
16	57
18	167
20	8
22	5
24	0
More	0

## Sheet: Sheet1
Npas2	0.000577379	8.21308e-07	24	2	203.086	591.955	0
Zbtb26	0.000599572	1.70575e-06	24	18	34.5496	83.7456	2
Arntl	0.000794101	3.38877e-06	24	2	417.292	1129.99	4
Nr3c1	0.00166714	1.19411e-05	24	16	596.881	844.339	6
Chd6	0.00166714	2.13432e-05	24	18	2176.05	3510.43	8
Nr1d2	0.00166714	2.13432e-05	24	14	1157.6	328.099	10
Meox1	0.00166714	2.13432e-05	24	0	543.494	2773.93	12
Zfp143	0.00166714	2.13432e-05	24	18	95.4536	242.059	14
D3Ertd254e	0.00166714	2.13432e-05	24	18	49.7866	130.781	16
Zfp574	0.00200478	3.70728e-05	24	6	92.0417	739.944	18
Phtf1	0.00200478	3.70728e-05	24	18	77.3981	357.926	20
Zfp2	0.00200478	3.70728e-05	24	16	31.5534	56.2128	22
Homez	0.00200478	3.70728e-05	24	4	29.9656	181.258	24
Zfp207	0.00259429	6.27354e-05	24	18	430.684	1986.95
Cebpg	0.00259429	6.27354e-05	24	18	273.182	837.456
Zhx1	0.00259429	6.27354e-05	24	16	260.813	312.038
Zfp157	0.00259429	6.27354e-05	24	18	43.406	72.2736
Tef	0.00316798	0.000103647	24	14	2912.9	3317.7
Dbp	0.00316798	0.000103647	24	12	1874.89	274.181
Sp3	0.00316798	0.000103647	24	18	355.021	557.539
Arid2	0.00316798	0.000103647	24	18	274.601	573.6
Ikzf5	0.00316798	0.000103647	24	18	121.41	259.267
Zfp709	0.00316798	0.000103647	24	18	31.5467	79.1568
Nr1d1	0.0037982	0.000167488	24	8	3180.98	819.101
Atf6	0.0037982	0.000167488	24	18	1367.46	3302.79
Gzf1	0.0037982	0.000167488	24	18	239.567	745.68
Zbtb17	0.0037982	0.000167488	24	2	106.702	754.857
Mysm1	0.0037982	0.000167488	24	18	104.336	159.461
Hsf2	0.0037982	0.000167488	24	18	95.6371	314.333
Prdm10	0.0037982	0.000167488	24	18	53.8835	167.491
Zfp595	0.0037982	0.000167488	24	18	31.6825	32.1216
Nfib	0.00454646	0.000265156	24	18	976.697	2477.95
Foxn3	0.00454646	0.000265156	24	18	477.52	1875.67
Creb3l1	0.00454646	0.000265156	24	2	373.787	2433.21
Tcf4	0.00454646	0.000265156	24	16	355.308	1058.87
Foxp1	0.00454646	0.000265156	24	18	256.831	723.883
Creb1	0.00454646	0.000265156	24	18	227.184	432.494
Zfp710	0.00454646	0.000265156	24	2	137.212	1047.39
Rest	0.00454646	0.000265156	24	18	100.69	263.856
Zfp426	0.00454646	0.000265156	24	18	65.2866	331.541
Zfhx3	0.00454646	0.000265156	24	16	45.593	150.283
Tsc22d4	0.00556768	0.000411834	24	4	1627.21	8238.04
Thra	0.00556768	0.000411834	24	6	1400.42	4494.73
Zfp91	0.00556768	0.000411834	24	18	876.158	2710.83
Ahctf1	0.00556768	0.000411834	24	18	349.564	470.352
Rxrb	0.00556768	0.000411834	24	4	338.995	1999.57
Zfp148	0.00556768	0.000411834	24	18	274.663	512.798
Zfp397	0.00556768	0.000411834	24	18	192.555	306.302
Rb1	0.00556768	0.000411834	24	16	174.283	331.541
Smad2	0.00556768	0.000411834	24	18	139.932	645.873
Zbtb37	0.00556768	0.000411834	24	18	106.389	230.587
Zfp617	0.00556768	0.000411834	24	18	80.6993	151.43
Nfil3	0.00690185	0.000628333	24	22	522.739	1747.19
Aebp2	0.00690185	0.000628333	24	18	313.616	647.021
Tcf12	0.00690185	0.000628333	24	18	295.761	850.075
Mta2	0.00690185	0.000628333	24	6	288.678	2448.12
Ctcf	0.00690185	0.000628333	24	16	254.996	848.928
Mier1	0.00690185	0.000628333	24	16	224.385	493.296
Hsf1	0.00690185	0.000628333	24	0	200.471	1516.6
Zfp266	0.00690185	0.000628333	24	18	137.305	491.001
Zfp217	0.00690185	0.000628333	24	18	91.2472	487.56
Phox2a	0.00690185	0.000628333	24	6	70.4219	36.7104
Ikzf2	0.00690185	0.000628333	24	16	23.5843	60.8016
Zfp418	0.00690185	0.000628333	24	18	12.839	33.2688
Bzw1	0.00788981	0.000942737	24	18	649.029	1891.73
Rere	0.00788981	0.000942737	24	14	545.089	3198.39
Zeb2	0.00788981	0.000942737	24	18	448.195	859.253
Zkscan3	0.00788981	0.000942737	24	18	423.712	901.699
Rbl2	0.00788981	0.000942737	24	16	333.455	1296.34
Zzz3	0.00788981	0.000942737	24	18	326.655	507.062
Atf1	0.00788981	0.000942737	24	18	299.71	591.955
Atf2	0.00788981	0.000942737	24	18	255.381	535.742
Dr1	0.00788981	0.000942737	24	18	182.053	441.672
Zhx2	0.00788981	0.000942737	24	18	147.629	1218.33
Mta1	0.00788981	0.000942737	24	0	109.201	2156.74
Zfp608	0.00788981	0.000942737	24	18	105.719	286.8
Rfx7	0.00788981	0.000942737	24	18	82.4692	230.587
Zfp329	0.00788981	0.000942737	24	18	76.9264	108.984
Tcf7l2	0.00788981	0.000942737	24	18	75.7699	312.038
Foxn2	0.00788981	0.000942737	24	18	74.8954	223.704
Zfp280c	0.00788981	0.000942737	24	18	45.0002	82.5984
Tgif1	0.00788981	0.000942737	24	20	31.2404	283.358
Zfp273	0.00788981	0.000942737	24	16	9.56865	22.944
Creb3l3	0.00788981	0.000942737	24	8	7.23792	6.8832
Csde1	0.00932227	0.00139237	24	18	3099.37	6753.56
Mef2a	0.00932227	0.00139237	24	16	1111.3	1844.7
Hlf	0.00932227	0.00139237	24	14	907.727	909.729
Tfdp2	0.00932227	0.00139237	24	18	656.871	1470.71
Srebf2	0.00932227	0.00139237	24	4	438.205	3002.22
Smad5	0.00932227	0.00139237	24	18	369.473	1353.7
Zfp260	0.00932227	0.00139237	24	18	329.218	591.955
Yy1	0.00932227	0.00139237	24	18	326.011	1300.92
Rora	0.00932227	0.00139237	24	18	277.964	416.434
Zfp704	0.00932227	0.00139237	24	18	269.321	688.32
Zbtb44	0.00932227	0.00139237	24	18	248.003	535.742
Baz2b	0.00932227	0.00139237	24	16	229.21	439.378
Rbpj	0.00932227	0.00139237	24	18	220.375	604.574
Dmtf1	0.00932227	0.00139237	24	18	210.615	322.363
Elf1	0.00932227	0.00139237	24	18	160.957	556.392
Nfatc3	0.00932227	0.00139237	24	18	159.036	754.857
Zfp292	0.00932227	0.00139237	24	16	100.649	131.928
Zfp84	0.00932227	0.00139237	24	16	65.1071	156.019
Zfp354a	0.00932227	0.00139237	24	18	24.1112	28.68
Tox2	0.00932227	0.00139237	24	2	15.2001	68.832
Zfp712	0.00932227	0.00139237	24	18	9.34792	12.6192
Vezf1	0.0111281	0.00202616	24	18	589.736	1224.06
Mxd4	0.0111281	0.00202616	24	8	487.801	3946.37
Klf3	0.0111281	0.00202616	24	18	453.756	1113.93
Phtf2	0.0111281	0.00202616	24	18	376.23	649.315
Stat5a	0.0111281	0.00202616	24	6	353.982	1202.27
Nr2c2	0.0111281	0.00202616	24	16	346.911	736.502
Nab1	0.0111281	0.00202616	24	18	316.697	734.208
Bhlhe41	0.0111281	0.00202616	24	14	291.286	445.114
Mitf	0.0111281	0.00202616	24	18	291.093	704.381
Sp1	0.0111281	0.00202616	24	18	287.618	1392.7
Smarca5	0.0111281	0.00202616	24	18	287.363	461.174
Dnajc1	0.0111281	0.00202616	24	18	261.209	655.051
Zfp236	0.0111281	0.00202616	24	18	199.86	547.214
Foxp4	0.0111281	0.00202616	24	4	166.491	1526.92
Rarb	0.0111281	0.00202616	24	18	139.762	648.168
Bbx	0.0111281	0.00202616	24	16	135.092	277.622
Dnajc2	0.0111281	0.00202616	24	18	128.082	208.79
Zfp612	0.0111281	0.00202616	24	16	125.879	160.608
Trps1	0.0111281	0.00202616	24	18	108.718	177.816
Noc3l	0.0111281	0.00202616	24	20	62.5963	223.704
Tshz3	0.0111281	0.00202616	24	18	45.5757	98.6592
Zfhx4	0.0111281	0.00202616	24	14	32.7153	68.832
Terf1	0.0111281	0.00202616	24	16	32.4178	90.6288
Tbx20	0.0131863	0.00290735	24	18	1067.24	2831.29
Rfxank	0.0131863	0.00290735	24	2	703.884	3393.42
Hivep2	0.0131863	0.00290735	24	16	505.927	634.401
Bcl6	0.0131863	0.00290735	24	18	487.486	507.062
Arid5b	0.0131863	0.00290735	24	18	459.314	629.813
Mef2c	0.0131863	0.00290735	24	18	457.332	800.745
Arnt	0.0131863	0.00290735	24	18	417.026	1516.6
Nfia	0.0131863	0.00290735	24	16	340.747	1485.62
Hif1a	0.0131863	0.00290735	24	16	305.119	495.59
Zfp317	0.0131863	0.00290735	24	18	171.865	317.774
Zfp110	0.0131863	0.00290735	24	18	163.154	609.163
Zfx	0.0131863	0.00290735	24	18	143.68	295.978
Rlf	0.0131863	0.00290735	24	18	136.543	268.445
Zfp280d	0.0131863	0.00290735	24	18	129.774	159.461
Zbtb1	0.0131863	0.00290735	24	16	115.64	166.344
Hmgn5	0.0131863	0.00290735	24	16	105.66	156.019
Zfp507	0.0131863	0.00290735	24	18	105.593	263.856
Tcf20	0.0131863	0.00290735	24	16	95.9889	423.317
Nfyb	0.0131863	0.00290735	24	18	81.4005	351.043
Mecom	0.0131863	0.00290735	24	18	77.5563	165.197
Zbtb34	0.0131863	0.00290735	24	18	61.4495	166.344
Zfp414	0.0131863	0.00290735	24	6	40.7443	173.227
Zfp593	0.0131863	0.00290735	24	4	40.7213	237.47
Ezh2	0.0131863	0.00290735	24	18	34.6402	102.101
Sp4	0.0131863	0.00290735	24	16	29.8793	81.4512
Hoxc5	0.0131863	0.00290735	24	8	20.3715	24.0912
Rbl1	0.0131863	0.00290735	24	16	17.9703	58.5072
Zbtb20	0.016924	0.00411664	24	16	1640.85	3065.32
Zbtb38	0.016924	0.00411664	24	18	480.363	647.021
Zfp521	0.016924	0.00411664	24	18	438.643	899.405
Zfp358	0.016924	0.00411664	24	4	280.481	1641.64
Pds5b	0.016924	0.00411664	24	16	195.026	395.784
Cbfb	0.016924	0.00411664	24	18	175.852	586.219
Hmbox1	0.016924	0.00411664	24	18	166.709	509.357
Setbp1	0.016924	0.00411664	24	16	165.809	228.293
Nfkbib	0.016924	0.00411664	24	6	144.6	819.101
Zfp281	0.016924	0.00411664	24	18	135.578	199.613
E2f4	0.016924	0.00411664	24	0	103.858	1224.06
Zfp9	0.016924	0.00411664	24	18	95.3302	263.856
Mta3	0.016924	0.00411664	24	6	84.7651	729.619
Six4	0.016924	0.00411664	24	18	65.3131	156.019
Zfp518a	0.016924	0.00411664	24	18	39.6603	59.6544
Zfp111	0.016924	0.00411664	24	18	30.2893	110.131
Mrpl28	0.02075	0.00575569	24	4	886.266	3738.72
Nfat5	0.02075	0.00575569	24	18	506.703	1007.24
Smad4	0.02075	0.00575569	24	18	354.687	1520.04
Foxj3	0.02075	0.00575569	24	18	309.444	688.32
Gabpa	0.02075	0.00575569	24	18	295.686	609.163
Cdc5l	0.02075	0.00575569	24	18	294.234	825.984
Tcf3	0.02075	0.00575569	24	6	276.758	1060.01
Gatad2b	0.02075	0.00575569	24	18	253.271	1121.96
Smad3	0.02075	0.00575569	24	0	223.285	1673.76
Zfp146	0.02075	0.00575569	24	18	215.482	268.445
Zfp451	0.02075	0.00575569	24	18	178.172	322.363
Nr2f2	0.02075	0.00575569	24	16	176.779	1076.07
Pbx2	0.02075	0.00575569	24	8	168.696	1082.96
Zfpm1	0.02075	0.00575569	24	4	166.057	1616.4
Hes1	0.02075	0.00575569	24	6	125.094	671.112
Zfp523	0.02075	0.00575569	24	6	115.837	761.741
Zfp386	0.02075	0.00575569	24	16	88.8148	177.816
Pbx3	0.02075	0.00575569	24	18	87.5648	404.962
Ahr	0.02075	0.00575569	24	18	82.5615	103.248
Rybp	0.02075	0.00575569	24	18	67.6611	121.603
Zfp775	0.02075	0.00575569	24	2	57.6421	388.901
Zfp800	0.02075	0.00575569	24	16	52.7827	87.1872
Dzip1	0.02075	0.00575569	24	16	39.3109	76.8624
Zbed4	0.02075	0.00575569	24	18	26.375	117.014
Zfp445	0.0262422	0.00795104	24	16	1091.68	1128.84
Bptf	0.0262422	0.00795104	24	18	425.82	697.497
Klf7	0.0262422	0.00795104	24	18	314.652	577.041
Mga	0.0262422	0.00795104	24	18	292.927	556.392
Elk4	0.0262422	0.00795104	24	18	237.799	859.253
Chd7	0.0262422	0.00795104	24	18	166.679	283.358
Creb3	0.0262422	0.00795104	24	2	160.94	1646.23
Zfp655	0.0262422	0.00795104	24	16	126.019	481.824
Zbtb41	0.0262422	0.00795104	24	18	120.509	247.795
Dmap1	0.0262422	0.00795104	24	6	110.162	507.062
Relb	0.0262422	0.00795104	24	6	103.823	644.726
Zkscan1	0.0262422	0.00795104	24	18	101.475	323.51
Mier2	0.0262422	0.00795104	24	2	90.3235	735.355
Ttf1	0.0262422	0.00795104	24	18	85.4466	181.258
Nr0b2	0.0262422	0.00795104	24	2	61.4624	375.134
Rfx5	0.0262422	0.00795104	24	10	42.9939	223.704
Zfp867	0.0262422	0.00795104	24	18	38.5115	111.278
Gli3	0.0262422	0.00795104	24	16	35.881	111.278
Srebf1	0.0327614	0.0108583	24	8	1542.38	3259.19
Nr2f6	0.0327614	0.0108583	24	4	456.299	1961.71
Usf1	0.0327614	0.0108583	24	6	297.354	1070.34
Zfp652	0.0327614	0.0108583	24	16	276.954	1071.48
Bach1	0.0327614	0.0108583	24	16	265.966	376.282
Esrrg	0.0327614	0.0108583	24	18	244.153	448.555
Rxrg	0.0327614	0.0108583	24	6	233.302	1199.97
Zfp768	0.0327614	0.0108583	24	6	204.651	1233.24
Tfam	0.0327614	0.0108583	24	18	185.605	643.579
Trp53	0.0327614	0.0108583	24	6	167.228	1156.38
Smarcc1	0.0327614	0.0108583	24	18	166.254	691.761
Cramp1l	0.0327614	0.0108583	24	18	163.736	500.179
Sox10	0.0327614	0.0108583	24	6	159.863	519.681
Zfp644	0.0327614	0.0108583	24	18	135.041	203.054
Hes6	0.0327614	0.0108583	24	6	131.355	353.338
Rara	0.0327614	0.0108583	24	4	117.914	1419.09
Etv1	0.0327614	0.0108583	24	18	76.7094	314.333
Nfkbie	0.0327614	0.0108583	24	8	45.2102	224.851
Zfp37	0.0327614	0.0108583	24	16	28.5758	21.7968
Plag1	0.0327614	0.0108583	24	16	19.6452	28.68
Tead1	0.0402763	0.0146668	24	18	1437.57	3080.23
Epas1	0.0402763	0.0146668	24	18	1352.38	9935.9
Zeb1	0.0402763	0.0146668	24	18	372.621	929.232
Nfkb1	0.0402763	0.0146668	24	18	340.116	1697.86
Zfpm2	0.0402763	0.0146668	24	18	212.038	299.419
Thrb	0.0402763	0.0146668	24	18	190.477	250.09
Ebf1	0.0402763	0.0146668	24	14	165.171	396.931
Zfp715	0.0402763	0.0146668	24	16	143.16	192.73
Zbtb40	0.0402763	0.0146668	24	20	142.821	644.726
Bdp1	0.0402763	0.0146668	24	18	142.586	238.618
Rel	0.0402763	0.0146668	24	18	121.892	399.226
Foxp2	0.0402763	0.0146668	24	16	101.158	184.699
Zfp444	0.0402763	0.0146668	24	4	98.81	527.712
Klf16	0.0402763	0.0146668	24	6	80.383	451.997
Klf12	0.0402763	0.0146668	24	18	68.6842	170.933
E2f2	0.0402763	0.0146668	24	6	58.8168	71.1264
Zfp719	0.0402763	0.0146668	24	18	52.2703	133.075
Tada2a	0.0402763	0.0146668	24	18	44.8339	213.379
Prrx2	0.0402763	0.0146668	24	2	23.2757	103.248
Bnc2	0.0402763	0.0146668	24	14	14.845	18.3552
Zfp184	0.0402763	0.0146668	24	18	7.97425	13.7664
Foxd2	0.0402763	0.0146668	24	8	7.83499	29.8272
Pou6f2	0.0402763	0.0146668	24	18	7.13062	3.4416
Esrra	0.0483561	0.0196038	24	2	738.647	5771.56
Ubp1	0.0483561	0.0196038	24	18	404.032	1440.88
Zbtb7b	0.0483561	0.0196038	24	6	364.368	1887.14
Tshz1	0.0483561	0.0196038	24	18	355.765	957.912
Peg3	0.0483561	0.0196038	24	16	307.2	681.437
Cebpz	0.0483561	0.0196038	24	18	227.752	376.282
Maf	0.0483561	0.0196038	24	16	171.88	599.985
Elk3	0.0483561	0.0196038	24	0	156.177	1645.08
Zfp869	0.0483561	0.0196038	24	16	130.445	237.47
Creb5	0.0483561	0.0196038	24	18	114.488	231.734
Tshz2	0.0483561	0.0196038	24	16	105.582	555.245
Foxc1	0.0483561	0.0196038	24	18	88.0878	289.094
Trerf1	0.0483561	0.0196038	24	12	83.0743	169.786
Tead2	0.0483561	0.0196038	24	4	80.45	524.27
Terf2	0.0483561	0.0196038	24	18	78.1307	515.093
Dach1	0.0483561	0.0196038	24	18	61.1178	119.309
Zfp280b	0.0483561	0.0196038	24	18	59.4618	289.094
Zfp707	0.0483561	0.0196038	24	6	59.196	205.349
Bnc1	0.0483561	0.0196038	24	16	56.1051	64.2432
Zfp821	0.0483561	0.0196038	24	4	53.2348	379.723
Zdhhc13	0.0483561	0.0196038	24	20	47.6355	357.926
Hmgxb4	0.0483561	0.0196038	24	18	46.9517	238.618
Zfp553	0.0483561	0.0196038	24	2	38.8808	377.429
Zfp51	0.0483561	0.0196038	24	18	34.13	104.395
Zfp354c	0.0483561	0.0196038	24	16	32.3146	81.4512
Tfcp2l1	0.0483561	0.0196038	24	14	18.6448	26.3856
Grhl1	0.0483561	0.0196038	24	18	17.8856	26.3856
Irx1	0.0483561	0.0196038	24	8	7.8951	17.208
Grhl3	0.0483561	0.0196038	24	4	3.99561	12.6192
Ybx1	0.0599859	0.0259398	24	22	1530.2	19622.9
Foxo3	0.0599859	0.0259398	24	18	1071.82	2808.34
Gata4	0.0599859	0.0259398	24	2	821.673	5582.27
Prrx1	0.0599859	0.0259398	24	18	258.282	630.96
Skil	0.0599859	0.0259398	24	18	232.857	689.467
Etv3	0.0599859	0.0259398	24	16	207.242	578.189
Smarce1	0.0599859	0.0259398	24	18	177.205	1023.3
Zfp787	0.0599859	0.0259398	24	6	146.87	922.349
Meis2	0.0599859	0.0259398	24	18	127.071	433.642
Sox6	0.0599859	0.0259398	24	16	99.881	291.389
Esr1	0.0599859	0.0259398	24	14	96.0666	108.984
Zfp691	0.0599859	0.0259398	24	4	80.5171	638.99
Kin	0.0599859	0.0259398	24	16	75.3615	111.278
Hinfp	0.0599859	0.0259398	24	16	50.9846	230.587
Smarca1	0.0599859	0.0259398	24	18	34.0629	33.2688
Rfx3	0.0599859	0.0259398	24	18	30.0907	44.7408
Scx	0.0599859	0.0259398	24	2	18.95	88.3344
Tulp1	0.0599859	0.0259398	24	6	8.75897	12.6192
Foxp3	0.0599859	0.0259398	24	6	6.85026	22.944
Mafg	0.0739843	0.0339928	24	18	418.974	1895.17
Hivep1	0.0739843	0.0339928	24	18	347.034	675.701
Nr1h2	0.0739843	0.0339928	24	6	311.371	2418.3
Elf2	0.0739843	0.0339928	24	18	239.307	1345.67
Maz	0.0739843	0.0339928	24	2	237.95	3302.79
Ep400	0.0739843	0.0339928	24	18	236.49	1150.64
Tsc22d2	0.0739843	0.0339928	24	18	229.06	533.448
Bcl6b	0.0739843	0.0339928	24	6	210.765	714.705
Tfeb	0.0739843	0.0339928	24	2	128.795	1788.48
Etv6	0.0739843	0.0339928	24	20	101.207	980.856
Lyl1	0.0739843	0.0339928	24	10	88.8191	208.79
Zfp536	0.0739843	0.0339928	24	18	47.587	63.096
Smad9	0.0739843	0.0339928	24	16	39.17	197.318
Ikzf3	0.0739843	0.0339928	24	10	30.6507	5.736
Tgif2	0.0739843	0.0339928	24	6	25.8228	98.6592
Zfp658	0.0739843	0.0339928	24	16	23.5458	43.5936
Zbtb48	0.0739843	0.0339928	24	4	23.1478	207.643
Sall1	0.0739843	0.0339928	24	20	21.2958	67.6848
Ascl1	0.0739843	0.0339928	24	8	8.50477	3.4416
Cebpa	0.0894097	0.0441325	24	8	2122.07	2445.83
Usf2	0.0894097	0.0441325	24	6	392.487	2424.03
Pparg	0.0894097	0.0441325	24	8	344.63	499.032
Mlxipl	0.0894097	0.0441325	24	8	305.086	1131.14
Cux1	0.0894097	0.0441325	24	20	280.19	3886.71
Gatad2a	0.0894097	0.0441325	24	4	222.063	2249.66
Clock	0.0894097	0.0441325	24	22	218.446	903.993
Rela	0.0894097	0.0441325	24	4	207.164	2706.24
Nfkb2	0.0894097	0.0441325	24	4	187.567	1661.15
Zfp706	0.0894097	0.0441325	24	22	178.498	4076
Irf7	0.0894097	0.0441325	24	10	165.444	548.361
Patz1	0.0894097	0.0441325	24	8	109.55	643.579
Zbtb11	0.0894097	0.0441325	24	18	95.8195	184.699
Nr1i3	0.0894097	0.0441325	24	6	83.982	139.958
Foxo6	0.0894097	0.0441325	24	4	83.2553	284.506
Pou2f1	0.0894097	0.0441325	24	18	64.4354	253.531
Gmeb1	0.0894097	0.0441325	24	20	44.9016	308.597
Zscan22	0.0894097	0.0441325	24	0	39.1686	455.438
Ikzf4	0.0894097	0.0441325	24	22	30.7215	221.41
Mxd3	0.0894097	0.0441325	24	6	17.8793	24.0912
Zfp605	0.0894097	0.0441325	24	16	14.5092	12.6192
Tbx21	0.0894097	0.0441325	24	8	8.9969	9.1776
Nr1h4	0.0894097	0.0441325	24	16	7.64916	27.5328
Nr5a2	0.0894097	0.0441325	24	10	2.30559	9.1776
