# Supplementary material for: RNAseq shows an all-pervasive day-night rhythm in the transcriptome of the pacemaker of the heart
Source: Sci Rep. 2021 Feb 11;11:3565. doi: 10.1038/s41598-021-82202-7 (PMC7878777; doi:10.1038/s41598-021-82202-7)
Supplement: Supplementary file 2 — Supplementary Data. [file 41598_2021_82202_MOESM2_ESM.zip › ElectronTransportChain.xlsx]

## Sheet: JTK.Electron transport chain
Transcript	Permutation-based P value	Lag time (h)	Amplitude (normalised reads)
Uqcrc1	0.000103647	4	8033.41
Ndufv1	0.000103647	4	4025.64
Ndufa10	0.00139237	4	4349.45
Coq7	0.00139237	2	218.887
Ndufs2	0.00202616	4	6471.16
Cox6a2	0.00290735	2	7723.42
Pink1	0.00290735	4	2520.09
Ppargc1a	0.00290735	18	770.456
Cyc1	0.00411664	4	5793.08
mt-Nd4	0.00575569	18	53446.6
Sdhd	0.00575569	4	2710.66
mt-Cytb	0.00795104	18	124763
Ndufa8	0.00795104	4	2359.6
Mecp2	0.00795104	18	323.727
mt-Co1	0.0108583	20	162408
Gpd1	0.0108583	6	13250.7
Dld	0.0108583	16	1861.35
Etfrf1	0.0108583	16	160.973
Taz	0.0108583	8	160.559
mt-Nd5	0.0196038	18	51136.7
mt-Nd2	0.0196038	18	42280.3
Cox5a	0.0196038	4	6152.52
Ndufb8	0.0196038	4	3004.57
Ndufs8	0.0259398	4	3314.52
Coq9	0.0259398	6	1599.32
Cox4i2	0.0259398	4	91.4978
Sdhb	0.0339928	4	7023.67
Ndufs1	0.0339928	18	4005.69
Ndufv2	0.0339928	4	3165.08
Ndufa7	0.0441325	4	2312.45
Slc25a12	0.0441325	22	543.762
Bid	0.0441325	8	34.3268
Cox4i1	0.0567847	4	16322.2
Sdhc	0.0567847	6	3175.29
Ndufv3	0.0567847	4	3050.1
Ndufs6	0.0567847	4	2335.27
Sod2	0.0567847	4	1819.95
Ndufc2	0.0567847	4	1389.9
Park7	0.0567847	4	1232.92
Cycs	0.0724339	2	705.06
Uqcrh	0.0916259	4	7908.55
Uqcrq	0.0916259	4	5720.08
Mtch2	0.0916259	6	1287.78
Uqcr10	0.114969	6	4458
Ndufa5	0.114969	2	816.418
Iscu	0.114969	6	622.329
Slc1a3	0.114969	12	359.104
Cdk1	0.114969	6	39.5448
Cox5b	0.143134	4	7060.78
Ndufa12	0.143134	4	2112.89
Ndufb6	0.143134	4	1572.4
Uqcrb	0.143134	2	847.729
Uqcc3	0.143134	8	150.382
Cox6a1	0.176851	6	4776.79
Etfdh	0.176851	16	1738.55
Ndufb9	0.216908	4	2243.37
Slc25a22	0.216908	6	264.615
Polg2	0.216908	10	20.3513
Immp2l	0.264143	8	88.0535
Slc37a2	0.319437	8	20.6513
Cox7c	0.383706	2	655.584
Dnajc15	0.542922	4	549.311
Sco2	0.639746	4	17.1991
Bdnf	0.749267	20	1.54847
Ndufaf1	0.872349	4	60.8806
Ccnb1	0.872349	4	5.88302
Sdha	1	18	1656.74
Mybbp1a	1	0	221.168
Slc25a13	1	22	36.73
Sdhaf2	1	10	34.3885
Ndufaf2	1	6	28.8112
Hoxb3os	1	12	17.4372
mt-Co2	1	22	2.3327
mt-Co3	1	12	1.3532
