# Supplementary material for: RNAseq shows an all-pervasive day-night rhythm in the transcriptome of the pacemaker of the heart
Source: Sci Rep. 2021 Feb 11;11:3565. doi: 10.1038/s41598-021-82202-7 (PMC7878777; doi:10.1038/s41598-021-82202-7)
Supplement: Supplementary file 2 — Supplementary Data. [file 41598_2021_82202_MOESM2_ESM.zip › UbiquitinAndProteasome.xlsx]

## Sheet: Sheet2
Bin	Frequency
0	0
2	0
4	11
6	3
8	1
10	0
12	0
14	0
16	0
18	5
20	1
22	0
24	0
More	0

## Sheet: Sheet1
Transcript	Permutation-based P value	Lag time (h)	Amplitude (normalised reads)
PSMC4	0.000942737	4	20.4127
PSMD3	0.000942737	6	14.0294
PSMD13	0.00202616	4	23.6222
PSME4	0.00202616	18	49.9925
PSMC5	0.00290735	4	15.9742
PSMD1	0.00411664	18	28.7461
PSMD2	0.00411664	4	8.59643
PSMC6	0.00575569	18	42.3691
PSMD4	0.00575569	4	20.8572
PSMD6	0.00795104	18	13.4235
PSMD12	0.00795104	20	15.9852
PSMC3	0.0108583	4	21.9412
PSMD11	0.0108583	18	7.38949
UBB	0.0146668	4	23.338
UBC	0.0146668	4	29.4575
PSMB3	0.0196038	4	40.6969
PSMA5	0.0259398	4	26.9308
PSMD8	0.0259398	4	26.6248
PSME1	0.0259398	6	26.5097
PSMD9	0.0339928	6	23.6735
PSMB4	0.0441325	4	30.804
PSMF1	0.0441325	8	13.7157
PSMB1	0.0724339
PSMD14	0.0724339
PSMA7	0.0916259
PSMD10	0.0916259
PSMB2	0.114969
PSMB8	0.143134
UBA52	0.143134
PSMA2	0.176851
PSMB7	0.176851
PSMB9	0.216908
PSMB10	0.216908
PSME2	0.216908
PSMB5	0.264143
PSMB6	0.264143
PSMD7	0.319437
PSMA6	0.383706
PSMA1	0.542922
RPS27A	0.542922
PSMA3	1
PSMA4	1
PSMC1	1				22
PSMC2	1
PSMD5	1
PSME3	1
