# Supplementary material for: RNAseq shows an all-pervasive day-night rhythm in the transcriptome of the pacemaker of the heart
Source: Sci Rep. 2021 Feb 11;11:3565. doi: 10.1038/s41598-021-82202-7 (PMC7878777; doi:10.1038/s41598-021-82202-7)
Supplement: Supplementary file 2 — Supplementary Data. [file 41598_2021_82202_MOESM2_ESM.zip › FattyAcidBetaOxidation.xlsx]

## Sheet: JTK.Fatty acid beta-oxidation
Transcript	Permutation-based P value	Lag time (h)	Amplitude (normalised reads)
Acaa2	3.76e-07	6	4830.5
Acads	3.71e-05	6	1196.58
Abcd2	0.000628333	12	270.75
Acadvl	0.00202616	6	3656.54
Akt2	0.00202616	8	1670.41
Irs1	0.00202616	18	260.62
Crot	0.00411664	16	192.082
Acacb	0.00575569	8	2622.96
Acox3	0.00575569	8	171.07
Eci1	0.00575569	6	1260.39
Hadh	0.00575569	6	2036.34
Mlycd	0.00575569	6	504.067
Slc27a2	0.00575569	8	164.916
Abcd3	0.0108583	16	575.771
Abcd1	0.0146668	6	376.319
Acaa1b	0.0196038	8	284.179
Acad11	0.0196038	14	271.471
Acat3	0.0196038	8	41.8691
Acsl5	0.0196038	6	620.879
Echdc1	0.0196038	12	263.963
Cpt2	0.0259398	6	793.642
Eci2	0.0259398	6	299.738
Etfa	0.0259398	16	1387.24
Gcdh	0.0259398	6	255.059
Acox1	0.0339928	12	1165.29
Echs1	0.0339928	6	2623.22
Acat2	0.0441325	8	713.044
Adipoq	0.0441325	8	5379.68
Hsd17b4	0.0441325	12	302.251
Pex5	0.0441325	8	267.226
Acaa1a	0.0567847	8	509.87
Akt1	0.0724339	4	1336.2
Tysnd1	0.0916259	4	327.806
Lep	0.114969	12	178.027
Acadm	0.143134	14	1663.29
Decr1	0.143134	8	1356.32
Eci3	0.143134	10	14.0922
Ehhadh	0.143134	8	259.001
Lonp2	0.143134	14	195.152
Etfb	0.176851	4	461.413
Etfdh	0.176851	16	1738.55
Dbi	0.216908	6	5287.75
Pex7	0.216908	10	63.7289
Plin5	0.216908	8	514.142
Twist1	0.264143	8	15.2105
Etfbkmt	0.383706	14	52.3473
Sesn2	0.383706	10	66.5951
Acadl	0.457887	14	527.163
Acat1	0.457887	20	129.969
Auh	0.457887	6	95.9418
Mtor	0.542922	12	145.644
Slc25a17	0.542922	10	82.5126
Bdh2	0.639746	8	6.44711
Cnr1	1	10	9.81733
Cpt1a	1	16	282.085
Echdc2	1	6	26.6008
Hadha	1	10	2356.17
Hadhb	1	10	964.495
Irs2	1	18	209.717
Ivd	1	10	270.136
Pex2	1	12	65.2908
