# Supplementary material for: RNAseq shows an all-pervasive day-night rhythm in the transcriptome of the pacemaker of the heart
Source: Sci Rep. 2021 Feb 11;11:3565. doi: 10.1038/s41598-021-82202-7 (PMC7878777; doi:10.1038/s41598-021-82202-7)
Supplement: Supplementary file 2 — Supplementary Data. [file 41598_2021_82202_MOESM2_ESM.zip › GproteinCoupledReceptors.xlsx]

## Sheet: Sheet1
Transcript	Permutation-based P value	Lag time (h)	Amplitude (normalised reads)
Gpr155	0.000942737	16	127.202
Gpr162	0.00139237	4	147.373
Gpr137c	0.00290735	18	52.6039
Gprc5c	0.00290735	6	108.949
Gpr137	0.00411664	6	248.272
Gpr108	0.00575569	6	303.948
Gpr37l1	0.00575569	6	138.549
Gpr107	0.00795104	4	190.727
Gpr153	0.0108583	2	349.172
Gpr45	0.0146668	6	5.85637
Gprasp1	0.0146668	16	357.331
Gprin3	0.0196038	16	11.7817
Gpr173	0.0259398	8	11.9039
Gpr157	0.0441325	0	108.854
Gpr182	0.0441325	0	135.608
Gprc5b	0.0441325	10	208.753
Gprin1	0.0441325	6	7.81949
Gpr180	0.0567847	4	227.816
Gpr22	0.0567847	14	40.9734
Gpr3	0.0567847	22	8.12523
Gpr132	0.0724339	10	25.3312
Gpr34	0.0724339	12	12.6876
Gpr135	0.0916259	12	13.8995
Gpr146	0.0916259	6	164.555
Gpr4	0.0916259	0	72.4854
Gpr19	0.143134	6	25.767
Gpr89	0.216908	4	56.3696
Gpr160	0.264143	12	21.7566
Gpr161	0.264143	18	34.5593
Gpr156	0.319437	6	1.38553
Gpr17	0.319437	4	7.7636
Gpr39	0.319437	0	42.7334
Gpr20	0.383706	6	8.87955
Gpr18	0.420797	8	15.5135
Gpr137b-ps	0.457887	12	16.0314
Gpr176	0.457887	6	7.91228
Gpr65	0.457887	16	11.2174
Gpr68	0.457887	6	4.88961
Gpr85	0.457887	18	9.26847
Gpr158	0.542922	12	11.3696
Gpr88	0.542922	12	7.66314
Gprc5a	0.639746	20	38.7139
Gprasp2	0.749267	4	13.902
Gpr1	1	12	4.72677
Gpr137b	1	12	23.5743
Gpr171	1	18	1.29511
Gpr179	1	10	5.40541
Gpr183	1	10	12.3327
Gpr27	1	0	13.883
Gpr35	1	0	8.75508
Gpr75	1	12	0.708473
Gprin2	1	10	4.68792
