# Supplementary material for: RNAseq shows an all-pervasive day-night rhythm in the transcriptome of the pacemaker of the heart
Source: Sci Rep. 2021 Feb 11;11:3565. doi: 10.1038/s41598-021-82202-7 (PMC7878777; doi:10.1038/s41598-021-82202-7)
Supplement: Supplementary file 2 — Supplementary Data. [file 41598_2021_82202_MOESM2_ESM.zip › HistoneAcetyltransferases.xlsx]

## Sheet: JTK.HATs
Transcript	Permutation-based P value	Lag time (h)	Amplitude (normalised reads)
Ncoa1	0.00139237	18	365.758
Esco1	0.00139237	16	77.1711
Ep300	0.00202616	16	618.82
Crebbp	0.00202616	18	270.789
Taf1	0.00202616	18	253.122
Kat2a	0.00202616	2	101.029
Kat2b	0.00575569	18	531.35
Elp3	0.00795104	4	190.251
Ncoa2	0.0108583	16	420.459
Ncoa3	0.0196038	18	330.125
Hat1	0.0196038	18	96.2463
Clock	0.0441325	22	218.446
Mcm3ap	0.0916259	18	80.9418
Gtf3c4	0.319437	18	86.8649
Kat14	1	22	46.1228
