# Supplementary material for: RNAseq shows an all-pervasive day-night rhythm in the transcriptome of the pacemaker of the heart
Source: Sci Rep. 2021 Feb 11;11:3565. doi: 10.1038/s41598-021-82202-7 (PMC7878777; doi:10.1038/s41598-021-82202-7)
Supplement: Supplementary file 2 — Supplementary Data. [file 41598_2021_82202_MOESM2_ESM.zip › AutonomicReceptorsPathways.xlsx]

## Sheet: JTK.Autonomic receptors
Transcript	Permutation-based P value	Lag time (h)	Amplitude (normalised reads)
Prkce	8.21308e-07	18	253.888
Adra1b	3.38877e-06	4	417.098
Plcb1	2.13432e-05	16	66.4139
Prkci	6.27354e-05	16	106.225
Gnai1	0.000628333	14	139.446
Itpr1	0.000942737	18	447.013
Adora1	0.00202616	8	396.685
Gnaq	0.00290735	18	302.922
Chrm2	0.00411664	18	2020.15
Gnai3	0.00411664	18	379.885
Itpr2	0.00411664	16	107.113
Kcnj3	0.00575569	16	2930.19
Gnas	0.00795104	6	8000.1
Prkaca	0.00795104	8	1044.44
Gnai2	0.0196038	6	1763.73
Adrb1	0.0196038	6	140.037
Adrb2	0.0196038	8	34.7595
Prkcq	0.0339928	8	15.2219
Prkca	0.0567847	18	200.929
Itpr3	0.0724339	10	97.4862
Adra1a	0.114969	8	32.5883
Prkcg	0.143134	18	24.2727
Adra1d	0.143134	8	14.1573
Adcy5	0.216908	0	712.522
Prkcb	0.319437	12	14.8956
Adcy6	0.383706	18	1441.03
Adcy1	0.383706	18	307.201
Kcnj5	1	18	870.15
Prkcd	1	6	65.8221
Prkch	1	0	38.8235
Prkcz	1	10	22.4254
