# Supplementary material for: RNAseq shows an all-pervasive day-night rhythm in the transcriptome of the pacemaker of the heart
Source: Sci Rep. 2021 Feb 11;11:3565. doi: 10.1038/s41598-021-82202-7 (PMC7878777; doi:10.1038/s41598-021-82202-7)
Supplement: Supplementary file 2 — Supplementary Data. [file 41598_2021_82202_MOESM2_ESM.zip › EukaryoticInitiationFactors.xlsx]

## Sheet: Sheet1
Transcript	Permutation-based P value	Lag time (h)	Amplitude (normalised reads)
Eif2a	0.000167488	16	274.776
Eif5	0.000265156	18	1540.66
Eif5b	0.000628333	18	876.511
Eif1ax	0.000942737	16	213.857
Eif3e	0.00139237	16	374.067
Eif4e	0.00139237	18	322.9
Eif2s2	0.00139237	18	399.538
Eif2b5	0.00202616	6	487.446
Eif2s3y	0.00202616	16	365.484
Eif2ak2	0.00202616	16	78.814
Eif3d	0.00290735	4	600.306
Eif2ak3	0.00290735	16	106.928
Eif5a2	0.00290735	16	40.4163
Eif4g2	0.00411664	18	7034.23
Eif4e3	0.00411664	16	92.331
Eif4enif1	0.00575569	20	286.243
Eif2b4	0.00575569	4	283.646
Eif3j1	0.00575569	18	184.047
Eif4h	0.00795104	4	1085.41
Eif3g	0.00795104	4	487.947
Eif4a3	0.00795104	4	377.824
Eif2d	0.00795104	6	238.25
Eif4a2	0.0108583	18	1919.18
Eif2b2	0.0108583	4	226.069
Eif2s1	0.0108583	18	130.42
Eif3c	0.0146668	18	381.807
Eif3a	0.0146668	18	1240.01
Eif1a	0.0146668	18	214.82
Eif3b	0.0196038	4	507.124
Eif4g3	0.0259398	18	357.457
Eif2s3x	0.0259398	18	139.774
Eif2ak4	0.0259398	18	87.7718
Eif4ebp1	0.0339928	6	938.638
Eif5a	0.0441325	4	2976.22
Eif6	0.0441325	6	320.775
Eif3f	0.0567847	6	1519.77
Eif3i	0.0567847	4	1134.87
Eif3l	0.0567847	6	488.938
Eif1	0.0724339	2	1387.6
Eif1b	0.0724339	4	379.311
Eif1ad	0.0724339	6	103.439
Eif3h	0.0916259	2	456.939
Eif3k	0.0916259	4	1272.51
Eif3m	0.143134	16	213.546
Eif2b1	0.176851	6	93.0555
Eif4ebp2	0.216908	6	572.222
Eif4b	0.264143	18	378.877
Eif4a-ps4	0.383706	20	2.89256
Eif3j2	0.383706	18	3.86516
Eif4g1	0.872349	18	832.864
Eif4a1	1	0	0
Eif4e2	1	6	66.1399
Eif2ak1	1	12	45.8205
Eif2b3	1	2	19.9842
Eif3s6-ps2	1	6	0.696463
