# Supplementary material for: RNAseq shows an all-pervasive day-night rhythm in the transcriptome of the pacemaker of the heart
Source: Sci Rep. 2021 Feb 11;11:3565. doi: 10.1038/s41598-021-82202-7 (PMC7878777; doi:10.1038/s41598-021-82202-7)
Supplement: Supplementary file 2 — Supplementary Data. [file 41598_2021_82202_MOESM2_ESM.zip › MitochondrialSlc25Transporters.xlsx]

## Sheet: Sheet1
Transcript	Permutation-based P value	Lag time (h)	Amplitude (normalised reads)
Slc25a32	2.13e-05	16	113.509
Slc25a11	0.000411834	4	1967.59
Slc25a36	0.000942737	16	285.14
Slc25a10	0.00290735	8	694.475
Slc25a37	0.00290735	18	187.3
Slc25a48	0.00290735	8	52.3034
Slc25a3	0.00411664	4	3883.14
Slc25a35	0.00575569	8	213.262
Slc25a46	0.00575569	18	418.628
Slc25a51	0.00575569	10	343.031
Slc25a16	0.0108583	14	124.935
Slc25a24	0.0108583	16	95.5868
Slc25a4	0.0108583	2	15740.1
Slc25a1	0.0146668	8	5734.33
Slc25a39	0.0146668	4	2019.05
Slc25a45	0.0146668	8	57.3589
Slc25a20	0.0259398	6	632.33
Slc25a23	0.0259398	8	323.756
Slc25a26	0.0339928	2	184.566
Slc25a12	0.0441325	22	543.762
Slc25a19	0.0441325	8	617.139
Slc25a30	0.0441325	18	90.7942
Slc25a40	0.0441325	18	65.3869
Slc25a44	0.0567847	8	224.681
Slc25a5	0.0567847	4	1689.53
Slc25a38	0.0724339	2	64.1068
Slc25a14	0.114969	4	13.7862
Slc25a42	0.114969	10	381.536
Slc25a28	0.176851	8	79.853
Slc25a22	0.216908	6	264.615
Slc25a27	0.383706	16	31.2359
Slc25a17	0.542922	10	82.5126
Slc25a33	0.749267	8	96.4552
Slc25a29	0.872349	2	17.0451
Slc25a13	1	22	36.73
Slc25a15	1	22	11.74
Slc25a25	1	10	49.9046
Slc25a34	1	10	74.7425
Slc25a47	1	6	11.5836
Slc25a53	1	10	5.35631
