# Supplementary material for: RNAseq shows an all-pervasive day-night rhythm in the transcriptome of the pacemaker of the heart
Source: Sci Rep. 2021 Feb 11;11:3565. doi: 10.1038/s41598-021-82202-7 (PMC7878777; doi:10.1038/s41598-021-82202-7)
Supplement: Supplementary file 2 — Supplementary Data. [file 41598_2021_82202_MOESM2_ESM.zip › Enriched pathways at ZT 2-8 and ZT 16-18h.xlsx]

## Sheet: Pathways comparison 2-8h vs 16-
Both ZT 2-8 and ZT 16-18	ZT 2-8	ZT 16-18
fMLP Signaling in Neutrophils	fMLP Signaling in Neutrophils	β-alanine Degradation I
Granzyme B Signaling	Granzyme B Signaling	Glutamine Degradation I
UVA-Induced MAPK Signaling	UVA-Induced MAPK Signaling	Acyl Carrier Protein Metabolism
April Mediated Signaling	April Mediated Signaling	PRPP Biosynthesis I
Role of NFAT in Regulation of the Immune Response	Role of NFAT in Regulation of the Immune Response	Role of Cytokines in Mediating Communication between Immune Cells
BER pathway	BER pathway	All-trans-decaprenyl Diphosphate Biosynthesis
Neuroprotective Role of THOP1 in Alzheimer's Disease	Neuroprotective Role of THOP1 in Alzheimer's Disease	Role of Hypercytokinemia/hyperchemokinemia in the Pathogenesis of Influenza
PKCθ Signaling in T Lymphocytes	PKCθ Signaling in T Lymphocytes	S-methyl-5'-thioadenosine Degradation II
IL-22 Signaling	IL-22 Signaling	Hematopoiesis from Multipotent Stem Cells
Signaling by Rho Family GTPases	Signaling by Rho Family GTPases	4-aminobutyrate Degradation I
Fatty Acid α-oxidation	Fatty Acid α-oxidation	Zymosterol Biosynthesis
Role of NFAT in Cardiac Hypertrophy	Role of NFAT in Cardiac Hypertrophy	2-ketoglutarate Dehydrogenase Complex
DNA Methylation and Transcriptional Repression Signaling	DNA Methylation and Transcriptional Repression Signaling	Spermine Biosynthesis
Thyroid Cancer Signaling	Thyroid Cancer Signaling	Glutamate Degradation III (via 4-aminobutyrate)
GNRH Signaling	GNRH Signaling	Extrinsic Prothrombin Activation Pathway
Isoleucine Degradation I	Isoleucine Degradation I	Assembly of RNA Polymerase I Complex
Role of BRCA1 in DNA Damage Response	Role of BRCA1 in DNA Damage Response	GDP-L-fucose Biosynthesis II (from L-fucose)
Adrenomedullin signaling pathway	Adrenomedullin signaling pathway	Spermidine Biosynthesis I
CNTF Signaling	CNTF Signaling	Acetyl-CoA Biosynthesis I (Pyruvate Dehydrogenase Complex)
Endocannabinoid Developing Neuron Pathway	Endocannabinoid Developing Neuron Pathway	Trans, trans-farnesyl Diphosphate Biosynthesis
Cardiac Hypertrophy Signaling (Enhanced)	Cardiac Hypertrophy Signaling (Enhanced)	Histidine Degradation III
Neuropathic Pain Signaling In Dorsal Horn Neurons	Neuropathic Pain Signaling In Dorsal Horn Neurons	Tetrahydrofolate Salvage from 5,10-methenyltetrahydrofolate
Estrogen-Dependent Breast Cancer Signaling	Estrogen-Dependent Breast Cancer Signaling	Guanine and Guanosine Salvage I
PFKFB4 Signaling Pathway	PFKFB4 Signaling Pathway	Adenine and Adenosine Salvage III
Leukocyte Extravasation Signaling	Leukocyte Extravasation Signaling	UDP-N-acetyl-D-glucosamine Biosynthesis II
Endometrial Cancer Signaling	Endometrial Cancer Signaling	Methionine Salvage II (Mammalian)
IL-6 Signaling	IL-6 Signaling	Ceramide Degradation
CD40 Signaling	CD40 Signaling	Sphingosine and Sphingosine-1-phosphate Metabolism
Hematopoiesis from Pluripotent Stem Cells	Hematopoiesis from Pluripotent Stem Cells	Ceramide Biosynthesis
Regulation of IL-2 Expression in Activated and Anergic T Lymphocytes	Regulation of IL-2 Expression in Activated and Anergic T Lymphocytes	Sulfate Activation for Sulfonation
mTOR Signaling	mTOR Signaling	fMLP Signaling in Neutrophils
Telomerase Signaling	Telomerase Signaling	Granzyme B Signaling
NF-κB Signaling	NF-κB Signaling	UVA-Induced MAPK Signaling
Neuregulin Signaling	Neuregulin Signaling	April Mediated Signaling
UVC-Induced MAPK Signaling	UVC-Induced MAPK Signaling	Role of NFAT in Regulation of the Immune Response
Ephrin B Signaling	Ephrin B Signaling	BER pathway
Guanosine Nucleotides Degradation III	Guanosine Nucleotides Degradation III	Neuroprotective Role of THOP1 in Alzheimer's Disease
Hypoxia Signaling in the Cardiovascular System	Hypoxia Signaling in the Cardiovascular System	PKCθ Signaling in T Lymphocytes
Dermatan Sulfate Degradation (Metazoa)	Dermatan Sulfate Degradation (Metazoa)	IL-22 Signaling
Superpathway of Inositol Phosphate Compounds	Superpathway of Inositol Phosphate Compounds	Signaling by Rho Family GTPases
IL-17A Signaling in Gastric Cells	IL-17A Signaling in Gastric Cells	Fatty Acid α-oxidation
Docosahexaenoic Acid (DHA) Signaling	Docosahexaenoic Acid (DHA) Signaling	Role of NFAT in Cardiac Hypertrophy
Ephrin A Signaling	Ephrin A Signaling	DNA Methylation and Transcriptional Repression Signaling
Prostate Cancer Signaling	Prostate Cancer Signaling	Thyroid Cancer Signaling
Branched-chain α-keto acid Dehydrogenase Complex	Branched-chain α-keto acid Dehydrogenase Complex	GNRH Signaling
NAD Salvage Pathway II	NAD Salvage Pathway II	Isoleucine Degradation I
Basal Cell Carcinoma Signaling	Basal Cell Carcinoma Signaling	Role of BRCA1 in DNA Damage Response
Acute Myeloid Leukemia Signaling	Acute Myeloid Leukemia Signaling	Adrenomedullin signaling pathway
Death Receptor Signaling	Death Receptor Signaling	CNTF Signaling
IL-23 Signaling Pathway	IL-23 Signaling Pathway	Endocannabinoid Developing Neuron Pathway
Parkinson's Signaling	Parkinson's Signaling	Cardiac Hypertrophy Signaling (Enhanced)
Granulocyte Adhesion and Diapedesis	Granulocyte Adhesion and Diapedesis	Neuropathic Pain Signaling In Dorsal Horn Neurons
D-myo-inositol (1,3,4)-trisphosphate Biosynthesis	D-myo-inositol (1,3,4)-trisphosphate Biosynthesis	Estrogen-Dependent Breast Cancer Signaling
G Protein Signaling Mediated by Tubby	G Protein Signaling Mediated by Tubby	PFKFB4 Signaling Pathway
PAK Signaling	PAK Signaling	Leukocyte Extravasation Signaling
PCP pathway	PCP pathway	Endometrial Cancer Signaling
STAT3 Pathway	STAT3 Pathway	IL-6 Signaling
Cell Cycle Regulation by BTG Family Proteins	Cell Cycle Regulation by BTG Family Proteins	CD40 Signaling
Synaptogenesis Signaling Pathway	Synaptogenesis Signaling Pathway	Hematopoiesis from Pluripotent Stem Cells
Gα12/13 Signaling	Gα12/13 Signaling	Regulation of IL-2 Expression in Activated and Anergic T Lymphocytes
Phospholipases	Phospholipases	mTOR Signaling
B Cell Activating Factor Signaling	B Cell Activating Factor Signaling	Telomerase Signaling
Apelin Liver Signaling Pathway	Apelin Liver Signaling Pathway	NF-κB Signaling
Methylmalonyl Pathway	Methylmalonyl Pathway	Neuregulin Signaling
Apelin Pancreas Signaling Pathway	Apelin Pancreas Signaling Pathway	UVC-Induced MAPK Signaling
Oleate Biosynthesis II (Animals)	Oleate Biosynthesis II (Animals)	Ephrin B Signaling
tRNA Charging	tRNA Charging	Guanosine Nucleotides Degradation III
Autophagy	Autophagy	Hypoxia Signaling in the Cardiovascular System
Tight Junction Signaling	Tight Junction Signaling	Dermatan Sulfate Degradation (Metazoa)
Huntington's Disease Signaling	Huntington's Disease Signaling	Superpathway of Inositol Phosphate Compounds
CCR3 Signaling in Eosinophils	CCR3 Signaling in Eosinophils	IL-17A Signaling in Gastric Cells
GADD45 Signaling	GADD45 Signaling	Docosahexaenoic Acid (DHA) Signaling
eNOS Signaling	eNOS Signaling	Ephrin A Signaling
PPARα/RXRα Activation	PPARα/RXRα Activation	Prostate Cancer Signaling
Pyrimidine Ribonucleotides Interconversion	Pyrimidine Ribonucleotides Interconversion	Branched-chain α-keto acid Dehydrogenase Complex
PDGF Signaling	PDGF Signaling	NAD Salvage Pathway II
Bladder Cancer Signaling	Bladder Cancer Signaling	Basal Cell Carcinoma Signaling
Cellular Effects of Sildenafil (Viagra)	Cellular Effects of Sildenafil (Viagra)	Acute Myeloid Leukemia Signaling
Virus Entry via Endocytic Pathways	Virus Entry via Endocytic Pathways	Death Receptor Signaling
p70S6K Signaling	p70S6K Signaling	IL-23 Signaling Pathway
Thioredoxin Pathway	Thioredoxin Pathway	Parkinson's Signaling
Regulation of Actin-based Motility by Rho	Regulation of Actin-based Motility by Rho	Granulocyte Adhesion and Diapedesis
TNFR1 Signaling	TNFR1 Signaling	D-myo-inositol (1,3,4)-trisphosphate Biosynthesis
Nitric Oxide Signaling in the Cardiovascular System	Nitric Oxide Signaling in the Cardiovascular System	G Protein Signaling Mediated by Tubby
Oxidized GTP and dGTP Detoxification	Oxidized GTP and dGTP Detoxification	PAK Signaling
Choline Biosynthesis III	Choline Biosynthesis III	PCP pathway
Apelin Muscle Signaling Pathway	Apelin Muscle Signaling Pathway	STAT3 Pathway
Type I Diabetes Mellitus Signaling	Type I Diabetes Mellitus Signaling	Cell Cycle Regulation by BTG Family Proteins
Protein Ubiquitination Pathway	Protein Ubiquitination Pathway	Synaptogenesis Signaling Pathway
The Visual Cycle	The Visual Cycle	Gα12/13 Signaling
Putrescine Degradation III	Putrescine Degradation III	Phospholipases
GABA Receptor Signaling	GABA Receptor Signaling	B Cell Activating Factor Signaling
Superpathway of Geranylgeranyldiphosphate Biosynthesis I (via Mevalonate)	Superpathway of Geranylgeranyldiphosphate Biosynthesis I (via Mevalonate)	Apelin Liver Signaling Pathway
Role of RIG1-like Receptors in Antiviral Innate Immunity	Role of RIG1-like Receptors in Antiviral Innate Immunity	Methylmalonyl Pathway
Complement System	Complement System	Apelin Pancreas Signaling Pathway
Polyamine Regulation in Colon Cancer	Polyamine Regulation in Colon Cancer	Oleate Biosynthesis II (Animals)
Agranulocyte Adhesion and Diapedesis	Agranulocyte Adhesion and Diapedesis	tRNA Charging
Chondroitin Sulfate Biosynthesis (Late Stages)	Chondroitin Sulfate Biosynthesis (Late Stages)	Autophagy
NF-κB Activation by Viruses	NF-κB Activation by Viruses	Tight Junction Signaling
Dolichyl-diphosphooligosaccharide Biosynthesis	Dolichyl-diphosphooligosaccharide Biosynthesis	Huntington's Disease Signaling
FGF Signaling	FGF Signaling	CCR3 Signaling in Eosinophils
Integrin Signaling	Integrin Signaling	GADD45 Signaling
HGF Signaling	HGF Signaling	eNOS Signaling
γ-linolenate Biosynthesis II (Animals)	γ-linolenate Biosynthesis II (Animals)	PPARα/RXRα Activation
PI3K/AKT Signaling	PI3K/AKT Signaling	Pyrimidine Ribonucleotides Interconversion
IL-10 Signaling	IL-10 Signaling	PDGF Signaling
Ovarian Cancer Signaling	Ovarian Cancer Signaling	Bladder Cancer Signaling
Th17 Activation Pathway	Th17 Activation Pathway	Cellular Effects of Sildenafil (Viagra)
Primary Immunodeficiency Signaling	Primary Immunodeficiency Signaling	Virus Entry via Endocytic Pathways
Purine Nucleotides Degradation II (Aerobic)	Purine Nucleotides Degradation II (Aerobic)	p70S6K Signaling
Creatine-phosphate Biosynthesis	Creatine-phosphate Biosynthesis	Thioredoxin Pathway
GM-CSF Signaling	GM-CSF Signaling	Regulation of Actin-based Motility by Rho
Transcriptional Regulatory Network in Embryonic Stem Cells	Transcriptional Regulatory Network in Embryonic Stem Cells	TNFR1 Signaling
Calcium-induced T Lymphocyte Apoptosis	Calcium-induced T Lymphocyte Apoptosis	Nitric Oxide Signaling in the Cardiovascular System
PPAR Signaling	PPAR Signaling	Oxidized GTP and dGTP Detoxification
SPINK1 General Cancer Pathway	SPINK1 General Cancer Pathway	Choline Biosynthesis III
TGF-β Signaling	TGF-β Signaling	Apelin Muscle Signaling Pathway
IL-2 Signaling	IL-2 Signaling	Type I Diabetes Mellitus Signaling
PD-1, PD-L1 cancer immunotherapy pathway	PD-1, PD-L1 cancer immunotherapy pathway	Protein Ubiquitination Pathway
Estrogen-mediated S-phase Entry	Estrogen-mediated S-phase Entry	The Visual Cycle
Semaphorin Signaling in Neurons	Semaphorin Signaling in Neurons	Putrescine Degradation III
Role of JAK1 and JAK3 in γc Cytokine Signaling	Role of JAK1 and JAK3 in γc Cytokine Signaling	GABA Receptor Signaling
Fatty Acid Activation	Fatty Acid Activation	Superpathway of Geranylgeranyldiphosphate Biosynthesis I (via Mevalonate)
Citrulline Biosynthesis	Citrulline Biosynthesis	Role of RIG1-like Receptors in Antiviral Innate Immunity
Phosphatidylcholine Biosynthesis I	Phosphatidylcholine Biosynthesis I	Complement System
Antiproliferative Role of Somatostatin Receptor 2	Antiproliferative Role of Somatostatin Receptor 2	Polyamine Regulation in Colon Cancer
ERK5 Signaling	ERK5 Signaling	Agranulocyte Adhesion and Diapedesis
Crosstalk between Dendritic Cells and Natural Killer Cells	Crosstalk between Dendritic Cells and Natural Killer Cells	Chondroitin Sulfate Biosynthesis (Late Stages)
Gap Junction Signaling	Gap Junction Signaling	NF-κB Activation by Viruses
Retinol Biosynthesis	Retinol Biosynthesis	Dolichyl-diphosphooligosaccharide Biosynthesis
Dendritic Cell Maturation	Dendritic Cell Maturation	FGF Signaling
G Beta Gamma Signaling	G Beta Gamma Signaling	Integrin Signaling
Antiproliferative Role of TOB in T Cell Signaling	Antiproliferative Role of TOB in T Cell Signaling	HGF Signaling
RhoA Signaling	RhoA Signaling	γ-linolenate Biosynthesis II (Animals)
Renin-Angiotensin Signaling	Renin-Angiotensin Signaling	PI3K/AKT Signaling
Fatty Acid Biosynthesis Initiation II	Fatty Acid Biosynthesis Initiation II	IL-10 Signaling
Gαq Signaling	Gαq Signaling	Ovarian Cancer Signaling
Cell Cycle: G1/S Checkpoint Regulation	Cell Cycle: G1/S Checkpoint Regulation	Th17 Activation Pathway
Role of MAPK Signaling in the Pathogenesis of Influenza	Role of MAPK Signaling in the Pathogenesis of Influenza	Primary Immunodeficiency Signaling
Leptin Signaling in Obesity	Leptin Signaling in Obesity	Purine Nucleotides Degradation II (Aerobic)
NGF Signaling	NGF Signaling	Creatine-phosphate Biosynthesis
Inhibition of Angiogenesis by TSP1	Inhibition of Angiogenesis by TSP1	GM-CSF Signaling
Paxillin Signaling	Paxillin Signaling	Transcriptional Regulatory Network in Embryonic Stem Cells
Communication between Innate and Adaptive Immune Cells	Communication between Innate and Adaptive Immune Cells	Calcium-induced T Lymphocyte Apoptosis
Inositol Pyrophosphates Biosynthesis	Inositol Pyrophosphates Biosynthesis	PPAR Signaling
Glioma Signaling	Glioma Signaling	SPINK1 General Cancer Pathway
IL-7 Signaling Pathway	IL-7 Signaling Pathway	TGF-β Signaling
Role of JAK2 in Hormone-like Cytokine Signaling	Role of JAK2 in Hormone-like Cytokine Signaling	IL-2 Signaling
3-phosphoinositide Degradation	3-phosphoinositide Degradation	PD-1, PD-L1 cancer immunotherapy pathway
Thrombopoietin Signaling	Thrombopoietin Signaling	Estrogen-mediated S-phase Entry
Granzyme A Signaling	Granzyme A Signaling	Semaphorin Signaling in Neurons
IL-9 Signaling	IL-9 Signaling	Role of JAK1 and JAK3 in γc Cytokine Signaling
Renal Cell Carcinoma Signaling	Renal Cell Carcinoma Signaling	Fatty Acid Activation
Inflammasome pathway	Inflammasome pathway	Citrulline Biosynthesis
Tumoricidal Function of Hepatic Natural Killer Cells	Tumoricidal Function of Hepatic Natural Killer Cells	Phosphatidylcholine Biosynthesis I
Hereditary Breast Cancer Signaling	Hereditary Breast Cancer Signaling	Antiproliferative Role of Somatostatin Receptor 2
Superpathway of Citrulline Metabolism	Superpathway of Citrulline Metabolism	ERK5 Signaling
Phosphatidylethanolamine Biosynthesis II	Phosphatidylethanolamine Biosynthesis II	Crosstalk between Dendritic Cells and Natural Killer Cells
Angiopoietin Signaling	Angiopoietin Signaling	Gap Junction Signaling
Myo-inositol Biosynthesis	Myo-inositol Biosynthesis	Retinol Biosynthesis
Superpathway of D-myo-inositol (1,4,5)-trisphosphate Metabolism	Superpathway of D-myo-inositol (1,4,5)-trisphosphate Metabolism	Dendritic Cell Maturation
Neuroinflammation Signaling Pathway	Neuroinflammation Signaling Pathway	G Beta Gamma Signaling
TCA Cycle II (Eukaryotic)	TCA Cycle II (Eukaryotic)	Antiproliferative Role of TOB in T Cell Signaling
Role of JAK family kinases in IL-6-type Cytokine Signaling	Role of JAK family kinases in IL-6-type Cytokine Signaling	RhoA Signaling
BAG2 Signaling Pathway	BAG2 Signaling Pathway	Renin-Angiotensin Signaling
Phagosome Maturation	Phagosome Maturation	Fatty Acid Biosynthesis Initiation II
4-1BB Signaling in T Lymphocytes	4-1BB Signaling in T Lymphocytes	Gαq Signaling
T Cell Exhaustion Signaling Pathway	T Cell Exhaustion Signaling Pathway	Cell Cycle: G1/S Checkpoint Regulation
Nucleotide Excision Repair Pathway	Nucleotide Excision Repair Pathway	Role of MAPK Signaling in the Pathogenesis of Influenza
Palmitate Biosynthesis I (Animals)	Palmitate Biosynthesis I (Animals)	Leptin Signaling in Obesity
Lysine Degradation II	Lysine Degradation II	NGF Signaling
Methylglyoxal Degradation III	Methylglyoxal Degradation III	Inhibition of Angiogenesis by TSP1
Adipogenesis pathway	Adipogenesis pathway	Paxillin Signaling
Cell Cycle: G2/M DNA Damage Checkpoint Regulation	Cell Cycle: G2/M DNA Damage Checkpoint Regulation	Communication between Innate and Adaptive Immune Cells
Endoplasmic Reticulum Stress Pathway	Endoplasmic Reticulum Stress Pathway	Inositol Pyrophosphates Biosynthesis
LXR/RXR Activation	LXR/RXR Activation	Glioma Signaling
Role of Macrophages, Fibroblasts and Endothelial Cells in Rheumatoid Arthritis	Role of Macrophages, Fibroblasts and Endothelial Cells in Rheumatoid Arthritis	IL-7 Signaling Pathway
EIF2 Signaling	EIF2 Signaling	Role of JAK2 in Hormone-like Cytokine Signaling
Osteoarthritis Pathway	Osteoarthritis Pathway	3-phosphoinositide Degradation
Eicosanoid Signaling	Eicosanoid Signaling	Thrombopoietin Signaling
Cleavage and Polyadenylation of Pre-mRNA	Cleavage and Polyadenylation of Pre-mRNA	Granzyme A Signaling
Actin Nucleation by ARP-WASP Complex	Actin Nucleation by ARP-WASP Complex	IL-9 Signaling
FLT3 Signaling in Hematopoietic Progenitor Cells	FLT3 Signaling in Hematopoietic Progenitor Cells	Renal Cell Carcinoma Signaling
Th2 Pathway	Th2 Pathway	Inflammasome pathway
Calcium Signaling	Calcium Signaling	Tumoricidal Function of Hepatic Natural Killer Cells
Wnt/β-catenin Signaling	Wnt/β-catenin Signaling	Hereditary Breast Cancer Signaling
UVB-Induced MAPK Signaling	UVB-Induced MAPK Signaling	Superpathway of Citrulline Metabolism
IL-1 Signaling	IL-1 Signaling	Phosphatidylethanolamine Biosynthesis II
Noradrenaline and Adrenaline Degradation	Noradrenaline and Adrenaline Degradation	Angiopoietin Signaling
White Adipose Tissue Browning Pathway	White Adipose Tissue Browning Pathway	Myo-inositol Biosynthesis
Acetone Degradation I (to Methylglyoxal)	Acetone Degradation I (to Methylglyoxal)	Superpathway of D-myo-inositol (1,4,5)-trisphosphate Metabolism
MSP-RON Signaling Pathway	MSP-RON Signaling Pathway	Neuroinflammation Signaling Pathway
Heparan Sulfate Biosynthesis (Late Stages)	Heparan Sulfate Biosynthesis (Late Stages)	TCA Cycle II (Eukaryotic)
Th1 and Th2 Activation Pathway	Th1 and Th2 Activation Pathway	Role of JAK family kinases in IL-6-type Cytokine Signaling
Serotonin Receptor Signaling	Serotonin Receptor Signaling	BAG2 Signaling Pathway
RANK Signaling in Osteoclasts	RANK Signaling in Osteoclasts	Phagosome Maturation
Assembly of RNA Polymerase II Complex	Assembly of RNA Polymerase II Complex	4-1BB Signaling in T Lymphocytes
CXCR4 Signaling	CXCR4 Signaling	T Cell Exhaustion Signaling Pathway
Interferon Signaling	Interferon Signaling	Nucleotide Excision Repair Pathway
T Helper Cell Differentiation	T Helper Cell Differentiation	Palmitate Biosynthesis I (Animals)
Amyotrophic Lateral Sclerosis Signaling	Amyotrophic Lateral Sclerosis Signaling	Lysine Degradation II
Relaxin Signaling	Relaxin Signaling	Methylglyoxal Degradation III
ATM Signaling	ATM Signaling	Adipogenesis pathway
Oxidative Phosphorylation	Oxidative Phosphorylation	Cell Cycle: G2/M DNA Damage Checkpoint Regulation
Pyridoxal 5'-phosphate Salvage Pathway	Pyridoxal 5'-phosphate Salvage Pathway	Endoplasmic Reticulum Stress Pathway
Pentose Phosphate Pathway	Pentose Phosphate Pathway	LXR/RXR Activation
Apelin Endothelial Signaling Pathway	Apelin Endothelial Signaling Pathway	Role of Macrophages, Fibroblasts and Endothelial Cells in Rheumatoid Arthritis
P2Y Purigenic Receptor Signaling Pathway	P2Y Purigenic Receptor Signaling Pathway	EIF2 Signaling
Cholecystokinin/Gastrin-mediated Signaling	Cholecystokinin/Gastrin-mediated Signaling	Osteoarthritis Pathway
Tryptophan Degradation X (Mammalian, via Tryptamine)	Tryptophan Degradation X (Mammalian, via Tryptamine)	Eicosanoid Signaling
IL-12 Signaling and Production in Macrophages	IL-12 Signaling and Production in Macrophages	Cleavage and Polyadenylation of Pre-mRNA
Toll-like Receptor Signaling	Toll-like Receptor Signaling	Actin Nucleation by ARP-WASP Complex
FXR/RXR Activation	FXR/RXR Activation	FLT3 Signaling in Hematopoietic Progenitor Cells
Breast Cancer Regulation by Stathmin1	Breast Cancer Regulation by Stathmin1	Th2 Pathway
TNFR2 Signaling	TNFR2 Signaling	Calcium Signaling
Apoptosis Signaling	Apoptosis Signaling	Wnt/β-catenin Signaling
Myc Mediated Apoptosis Signaling	Myc Mediated Apoptosis Signaling	UVB-Induced MAPK Signaling
IL-15 Production	IL-15 Production	IL-1 Signaling
HIPPO signaling	HIPPO signaling	Noradrenaline and Adrenaline Degradation
Chondroitin Sulfate Degradation (Metazoa)	Chondroitin Sulfate Degradation (Metazoa)	White Adipose Tissue Browning Pathway
Estrogen Receptor Signaling	Estrogen Receptor Signaling	Acetone Degradation I (to Methylglyoxal)
Insulin Receptor Signaling	Insulin Receptor Signaling	MSP-RON Signaling Pathway
OX40 Signaling Pathway	OX40 Signaling Pathway	Heparan Sulfate Biosynthesis (Late Stages)
Calcium Transport I	Calcium Transport I	Th1 and Th2 Activation Pathway
Dopamine-DARPP32 Feedback in cAMP Signaling	Dopamine-DARPP32 Feedback in cAMP Signaling	Serotonin Receptor Signaling
Type II Diabetes Mellitus Signaling	Type II Diabetes Mellitus Signaling	RANK Signaling in Osteoclasts
iNOS Signaling	iNOS Signaling	Assembly of RNA Polymerase II Complex
Growth Hormone Signaling	Growth Hormone Signaling	CXCR4 Signaling
p38 MAPK Signaling	p38 MAPK Signaling	Interferon Signaling
FAK Signaling	FAK Signaling	T Helper Cell Differentiation
Role of IL-17A in Arthritis	Role of IL-17A in Arthritis	Amyotrophic Lateral Sclerosis Signaling
Androgen Signaling	Androgen Signaling	Relaxin Signaling
HER-2 Signaling in Breast Cancer	HER-2 Signaling in Breast Cancer	ATM Signaling
Fcγ Receptor-mediated Phagocytosis in Macrophages and Monocytes	Fcγ Receptor-mediated Phagocytosis in Macrophages and Monocytes	Oxidative Phosphorylation
Pancreatic Adenocarcinoma Signaling	Pancreatic Adenocarcinoma Signaling	Pyridoxal 5'-phosphate Salvage Pathway
Antigen Presentation Pathway	Antigen Presentation Pathway	Pentose Phosphate Pathway
Ketolysis	Ketolysis	Apelin Endothelial Signaling Pathway
IGF-1 Signaling	IGF-1 Signaling	P2Y Purigenic Receptor Signaling Pathway
nNOS Signaling in Skeletal Muscle Cells	nNOS Signaling in Skeletal Muscle Cells	Cholecystokinin/Gastrin-mediated Signaling
Glycogen Degradation II	Glycogen Degradation II	Tryptophan Degradation X (Mammalian, via Tryptamine)
Lysine Degradation V	Lysine Degradation V	IL-12 Signaling and Production in Macrophages
Phagosome Formation	Phagosome Formation	Toll-like Receptor Signaling
FAT10 Signaling Pathway	FAT10 Signaling Pathway	FXR/RXR Activation
Graft-versus-Host Disease Signaling	Graft-versus-Host Disease Signaling	Breast Cancer Regulation by Stathmin1
Melanoma Signaling	Melanoma Signaling	TNFR2 Signaling
T Cell Receptor Signaling	T Cell Receptor Signaling	Apoptosis Signaling
Antioxidant Action of Vitamin C	Antioxidant Action of Vitamin C	Myc Mediated Apoptosis Signaling
Telomere Extension by Telomerase	Telomere Extension by Telomerase	IL-15 Production
Atherosclerosis Signaling	Atherosclerosis Signaling	HIPPO signaling
Nicotine Degradation III	Nicotine Degradation III	Chondroitin Sulfate Degradation (Metazoa)
Reelin Signaling in Neurons	Reelin Signaling in Neurons	Estrogen Receptor Signaling
Triacylglycerol Degradation	Triacylglycerol Degradation	Insulin Receptor Signaling
Role of Wnt/GSK-3β Signaling in the Pathogenesis of Influenza	Role of Wnt/GSK-3β Signaling in the Pathogenesis of Influenza	OX40 Signaling Pathway
Dopamine Receptor Signaling	Dopamine Receptor Signaling	Calcium Transport I
Molecular Mechanisms of Cancer	Molecular Mechanisms of Cancer	Dopamine-DARPP32 Feedback in cAMP Signaling
Systemic Lupus Erythematosus In B Cell Signaling Pathway	Systemic Lupus Erythematosus In B Cell Signaling Pathway	Type II Diabetes Mellitus Signaling
Methionine Degradation I (to Homocysteine)	Methionine Degradation I (to Homocysteine)	iNOS Signaling
IL-17A Signaling in Fibroblasts	IL-17A Signaling in Fibroblasts	Growth Hormone Signaling
LPS-stimulated MAPK Signaling	LPS-stimulated MAPK Signaling	p38 MAPK Signaling
Cardiac Hypertrophy Signaling	Cardiac Hypertrophy Signaling	FAK Signaling
Gαs Signaling	Gαs Signaling	Role of IL-17A in Arthritis
Glycogen Degradation III	Glycogen Degradation III	Androgen Signaling
TREM1 Signaling	TREM1 Signaling	HER-2 Signaling in Breast Cancer
Sphingosine-1-phosphate Signaling	Sphingosine-1-phosphate Signaling	Fcγ Receptor-mediated Phagocytosis in Macrophages and Monocytes
Neurotrophin/TRK Signaling	Neurotrophin/TRK Signaling	Pancreatic Adenocarcinoma Signaling
Hepatic Fibrosis / Hepatic Stellate Cell Activation	Hepatic Fibrosis / Hepatic Stellate Cell Activation	Antigen Presentation Pathway
TWEAK Signaling	TWEAK Signaling	Ketolysis
Role of Tissue Factor in Cancer	Role of Tissue Factor in Cancer	IGF-1 Signaling
Ephrin Receptor Signaling	Ephrin Receptor Signaling	nNOS Signaling in Skeletal Muscle Cells
Wnt/Ca+ pathway	Wnt/Ca+ pathway	Glycogen Degradation II
ErbB Signaling	ErbB Signaling	Lysine Degradation V
Melanocyte Development and Pigmentation Signaling	Melanocyte Development and Pigmentation Signaling	Phagosome Formation
Cancer Drug Resistance By Drug Efflux	Cancer Drug Resistance By Drug Efflux	FAT10 Signaling Pathway
Assembly of RNA Polymerase III Complex	Assembly of RNA Polymerase III Complex	Graft-versus-Host Disease Signaling
Cyclins and Cell Cycle Regulation	Cyclins and Cell Cycle Regulation	Melanoma Signaling
Geranylgeranyldiphosphate Biosynthesis	Geranylgeranyldiphosphate Biosynthesis	T Cell Receptor Signaling
DNA Double-Strand Break Repair by Non-Homologous End Joining	DNA Double-Strand Break Repair by Non-Homologous End Joining	Antioxidant Action of Vitamin C
Role of CHK Proteins in Cell Cycle Checkpoint Control	Role of CHK Proteins in Cell Cycle Checkpoint Control	Telomere Extension by Telomerase
Unfolded protein response	Unfolded protein response	Atherosclerosis Signaling
Mechanisms of Viral Exit from Host Cells	Mechanisms of Viral Exit from Host Cells	Nicotine Degradation III
BMP signaling pathway	BMP signaling pathway	Reelin Signaling in Neurons
iCOS-iCOSL Signaling in T Helper Cells	iCOS-iCOSL Signaling in T Helper Cells	Triacylglycerol Degradation
Apelin Adipocyte Signaling Pathway	Apelin Adipocyte Signaling Pathway	Role of Wnt/GSK-3β Signaling in the Pathogenesis of Influenza
Glucose and Glucose-1-phosphate Degradation	Glucose and Glucose-1-phosphate Degradation	Dopamine Receptor Signaling
CD27 Signaling in Lymphocytes	CD27 Signaling in Lymphocytes	Molecular Mechanisms of Cancer
Remodeling of Epithelial Adherens Junctions	Remodeling of Epithelial Adherens Junctions	Systemic Lupus Erythematosus In B Cell Signaling Pathway
Caveolar-mediated Endocytosis Signaling	Caveolar-mediated Endocytosis Signaling	Methionine Degradation I (to Homocysteine)
Activation of IRF by Cytosolic Pattern Recognition Receptors	Activation of IRF by Cytosolic Pattern Recognition Receptors	IL-17A Signaling in Fibroblasts
CTLA4 Signaling in Cytotoxic T Lymphocytes	CTLA4 Signaling in Cytotoxic T Lymphocytes	LPS-stimulated MAPK Signaling
Factors Promoting Cardiogenesis in Vertebrates	Factors Promoting Cardiogenesis in Vertebrates	Cardiac Hypertrophy Signaling
RAN Signaling	RAN Signaling	Gαs Signaling
1D-myo-inositol Hexakisphosphate Biosynthesis II (Mammalian)	1D-myo-inositol Hexakisphosphate Biosynthesis II (Mammalian)	Glycogen Degradation III
Heparan Sulfate Biosynthesis	Heparan Sulfate Biosynthesis	TREM1 Signaling
Ethanol Degradation IV	Ethanol Degradation IV	Sphingosine-1-phosphate Signaling
Non-Small Cell Lung Cancer Signaling	Non-Small Cell Lung Cancer Signaling	Neurotrophin/TRK Signaling
HIF1α Signaling	HIF1α Signaling	Hepatic Fibrosis / Hepatic Stellate Cell Activation
GP6 Signaling Pathway	GP6 Signaling Pathway	TWEAK Signaling
Hepatic Cholestasis	Hepatic Cholestasis	Role of Tissue Factor in Cancer
Selenocysteine Biosynthesis II (Archaea and Eukaryotes)	Selenocysteine Biosynthesis II (Archaea and Eukaryotes)	Ephrin Receptor Signaling
Role of PKR in Interferon Induction and Antiviral Response	Role of PKR in Interferon Induction and Antiviral Response	Wnt/Ca+ pathway
Chondroitin and Dermatan Biosynthesis	Chondroitin and Dermatan Biosynthesis	ErbB Signaling
Synaptic Long Term Potentiation	Synaptic Long Term Potentiation	Melanocyte Development and Pigmentation Signaling
B Cell Development	B Cell Development	Cancer Drug Resistance By Drug Efflux
Role of Pattern Recognition Receptors in Recognition of Bacteria and Viruses	Role of Pattern Recognition Receptors in Recognition of Bacteria and Viruses	Assembly of RNA Polymerase III Complex
Netrin Signaling	Netrin Signaling	Cyclins and Cell Cycle Regulation
HOTAIR Regulatory Pathway	HOTAIR Regulatory Pathway	Geranylgeranyldiphosphate Biosynthesis
CD28 Signaling in T Helper Cells	CD28 Signaling in T Helper Cells	DNA Double-Strand Break Repair by Non-Homologous End Joining
2-oxobutanoate Degradation I	2-oxobutanoate Degradation I	Role of CHK Proteins in Cell Cycle Checkpoint Control
Glutathione-mediated Detoxification	Glutathione-mediated Detoxification	Unfolded protein response
Dermatan Sulfate Biosynthesis (Late Stages)	Dermatan Sulfate Biosynthesis (Late Stages)	Mechanisms of Viral Exit from Host Cells
Ethanol Degradation II	Ethanol Degradation II	BMP signaling pathway
Vitamin-C Transport	Vitamin-C Transport	iCOS-iCOSL Signaling in T Helper Cells
Histamine Degradation	Histamine Degradation	Apelin Adipocyte Signaling Pathway
RhoGDI Signaling	RhoGDI Signaling	Glucose and Glucose-1-phosphate Degradation
nNOS Signaling in Neurons	nNOS Signaling in Neurons	CD27 Signaling in Lymphocytes
Mismatch Repair in Eukaryotes	Mismatch Repair in Eukaryotes	Remodeling of Epithelial Adherens Junctions
NAD Phosphorylation and Dephosphorylation	NAD Phosphorylation and Dephosphorylation	Caveolar-mediated Endocytosis Signaling
Adenosine Nucleotides Degradation II	Adenosine Nucleotides Degradation II	Activation of IRF by Cytosolic Pattern Recognition Receptors
ErbB2-ErbB3 Signaling	ErbB2-ErbB3 Signaling	CTLA4 Signaling in Cytotoxic T Lymphocytes
Salvage Pathways of Pyrimidine Ribonucleotides	Salvage Pathways of Pyrimidine Ribonucleotides	Factors Promoting Cardiogenesis in Vertebrates
FAT10 Cancer Signaling Pathway	FAT10 Cancer Signaling Pathway	RAN Signaling
CCR5 Signaling in Macrophages	CCR5 Signaling in Macrophages	1D-myo-inositol Hexakisphosphate Biosynthesis II (Mammalian)
Role of IL-17F in Allergic Inflammatory Airway Diseases	Role of IL-17F in Allergic Inflammatory Airway Diseases	Heparan Sulfate Biosynthesis
Opioid Signaling Pathway	Opioid Signaling Pathway	Ethanol Degradation IV
Xenobiotic Metabolism Signaling	Xenobiotic Metabolism Signaling	Non-Small Cell Lung Cancer Signaling
Prolactin Signaling	Prolactin Signaling	HIF1α Signaling
Systemic Lupus Erythematosus In T Cell Signaling Pathway	Systemic Lupus Erythematosus In T Cell Signaling Pathway	GP6 Signaling Pathway
Agrin Interactions at Neuromuscular Junction	Agrin Interactions at Neuromuscular Junction	Hepatic Cholestasis
Sperm Motility	Sperm Motility	Selenocysteine Biosynthesis II (Archaea and Eukaryotes)
Cholesterol Biosynthesis II (via 24,25-dihydrolanosterol)	Cholesterol Biosynthesis II (via 24,25-dihydrolanosterol)	Role of PKR in Interferon Induction and Antiviral Response
DNA damage-induced 14-3-3σ Signaling	DNA damage-induced 14-3-3σ Signaling	Chondroitin and Dermatan Biosynthesis
Ceramide Signaling	Ceramide Signaling	Synaptic Long Term Potentiation
Valine Degradation I	Valine Degradation I	B Cell Development
Oxidative Ethanol Degradation III	Oxidative Ethanol Degradation III	Role of Pattern Recognition Receptors in Recognition of Bacteria and Viruses
Tec Kinase Signaling	Tec Kinase Signaling	Netrin Signaling
Glycogen Biosynthesis II (from UDP-D-Glucose)	Glycogen Biosynthesis II (from UDP-D-Glucose)	HOTAIR Regulatory Pathway
VEGF Signaling	VEGF Signaling	CD28 Signaling in T Helper Cells
Urate Biosynthesis/Inosine 5'-phosphate Degradation	Urate Biosynthesis/Inosine 5'-phosphate Degradation	2-oxobutanoate Degradation I
Endocannabinoid Neuronal Synapse Pathway	Endocannabinoid Neuronal Synapse Pathway	Glutathione-mediated Detoxification
ERK/MAPK Signaling	ERK/MAPK Signaling	Dermatan Sulfate Biosynthesis (Late Stages)
3-phosphoinositide Biosynthesis	3-phosphoinositide Biosynthesis	Ethanol Degradation II
Mitochondrial Dysfunction	Mitochondrial Dysfunction	Vitamin-C Transport
IL-4 Signaling	IL-4 Signaling	Histamine Degradation
Oncostatin M Signaling	Oncostatin M Signaling	RhoGDI Signaling
Aryl Hydrocarbon Receptor Signaling	Aryl Hydrocarbon Receptor Signaling	nNOS Signaling in Neurons
Aldosterone Signaling in Epithelial Cells	Aldosterone Signaling in Epithelial Cells	Mismatch Repair in Eukaryotes
D-myo-inositol (1,4,5,6)-Tetrakisphosphate Biosynthesis	D-myo-inositol (1,4,5,6)-Tetrakisphosphate Biosynthesis	NAD Phosphorylation and Dephosphorylation
Maturity Onset Diabetes of Young (MODY) Signaling	Maturity Onset Diabetes of Young (MODY) Signaling	Adenosine Nucleotides Degradation II
Nur77 Signaling in T Lymphocytes	Nur77 Signaling in T Lymphocytes	ErbB2-ErbB3 Signaling
Altered T Cell and B Cell Signaling in Rheumatoid Arthritis	Altered T Cell and B Cell Signaling in Rheumatoid Arthritis	Salvage Pathways of Pyrimidine Ribonucleotides
p53 Signaling	p53 Signaling	FAT10 Cancer Signaling Pathway
Macropinocytosis Signaling	Macropinocytosis Signaling	CCR5 Signaling in Macrophages
Phenylalanine Degradation IV (Mammalian, via Side Chain)	Phenylalanine Degradation IV (Mammalian, via Side Chain)	Role of IL-17F in Allergic Inflammatory Airway Diseases
Allograft Rejection Signaling	Allograft Rejection Signaling	Opioid Signaling Pathway
Apelin Cardiac Fibroblast Signaling Pathway	Apelin Cardiac Fibroblast Signaling Pathway	Xenobiotic Metabolism Signaling
Erythropoietin Signaling	Erythropoietin Signaling	Prolactin Signaling
Retinoic acid Mediated Apoptosis Signaling	Retinoic acid Mediated Apoptosis Signaling	Systemic Lupus Erythematosus In T Cell Signaling Pathway
Thrombin Signaling	Thrombin Signaling	Agrin Interactions at Neuromuscular Junction
D-myo-inositol (3,4,5,6)-tetrakisphosphate Biosynthesis	D-myo-inositol (3,4,5,6)-tetrakisphosphate Biosynthesis	Sperm Motility
Superpathway of Methionine Degradation	Superpathway of Methionine Degradation	Cholesterol Biosynthesis II (via 24,25-dihydrolanosterol)
VEGF Family Ligand-Receptor Interactions	VEGF Family Ligand-Receptor Interactions	DNA damage-induced 14-3-3σ Signaling
Role of Oct4 in Mammalian Embryonic Stem Cell Pluripotency	Role of Oct4 in Mammalian Embryonic Stem Cell Pluripotency	Ceramide Signaling
TR/RXR Activation	TR/RXR Activation	Valine Degradation I
Glutathione Biosynthesis	Glutathione Biosynthesis	Oxidative Ethanol Degradation III
Glioma Invasiveness Signaling	Glioma Invasiveness Signaling	Tec Kinase Signaling
SPINK1 Pancreatic Cancer Pathway	SPINK1 Pancreatic Cancer Pathway	Glycogen Biosynthesis II (from UDP-D-Glucose)
Inhibition of Matrix Metalloproteases	Inhibition of Matrix Metalloproteases	VEGF Signaling
FcγRIIB Signaling in B Lymphocytes	FcγRIIB Signaling in B Lymphocytes	Urate Biosynthesis/Inosine 5'-phosphate Degradation
MIF-mediated Glucocorticoid Regulation	MIF-mediated Glucocorticoid Regulation	Endocannabinoid Neuronal Synapse Pathway
Gustation Pathway	Gustation Pathway	ERK/MAPK Signaling
Lipid Antigen Presentation by CD1	Lipid Antigen Presentation by CD1	3-phosphoinositide Biosynthesis
EGF Signaling	EGF Signaling	Mitochondrial Dysfunction
IL-17 Signaling	IL-17 Signaling	IL-4 Signaling
Endocannabinoid Cancer Inhibition Pathway	Endocannabinoid Cancer Inhibition Pathway	Oncostatin M Signaling
Axonal Guidance Signaling	Axonal Guidance Signaling	Aryl Hydrocarbon Receptor Signaling
DNA Double-Strand Break Repair by Homologous Recombination	DNA Double-Strand Break Repair by Homologous Recombination	Aldosterone Signaling in Epithelial Cells
Epithelial Adherens Junction Signaling	Epithelial Adherens Junction Signaling	D-myo-inositol (1,4,5,6)-Tetrakisphosphate Biosynthesis
AMPK Signaling	AMPK Signaling	Maturity Onset Diabetes of Young (MODY) Signaling
NER Pathway	NER Pathway	Nur77 Signaling in T Lymphocytes
Gαi Signaling	Gαi Signaling	Altered T Cell and B Cell Signaling in Rheumatoid Arthritis
Cdc42 Signaling	Cdc42 Signaling	p53 Signaling
GDNF Family Ligand-Receptor Interactions	GDNF Family Ligand-Receptor Interactions	Macropinocytosis Signaling
Natural Killer Cell Signaling	Natural Killer Cell Signaling	Phenylalanine Degradation IV (Mammalian, via Side Chain)
Synaptic Long Term Depression	Synaptic Long Term Depression	Allograft Rejection Signaling
Cysteine Biosynthesis III (mammalia)	Cysteine Biosynthesis III (mammalia)	Apelin Cardiac Fibroblast Signaling Pathway
Notch Signaling	Notch Signaling	Erythropoietin Signaling
Mitochondrial L-carnitine Shuttle Pathway	Mitochondrial L-carnitine Shuttle Pathway	Retinoic acid Mediated Apoptosis Signaling
Autoimmune Thyroid Disease Signaling	Autoimmune Thyroid Disease Signaling	Thrombin Signaling
Glioblastoma Multiforme Signaling	Glioblastoma Multiforme Signaling	D-myo-inositol (3,4,5,6)-tetrakisphosphate Biosynthesis
IL-8 Signaling	IL-8 Signaling	Superpathway of Methionine Degradation
Production of Nitric Oxide and Reactive Oxygen Species in Macrophages	Production of Nitric Oxide and Reactive Oxygen Species in Macrophages	VEGF Family Ligand-Receptor Interactions
IL-3 Signaling	IL-3 Signaling	Role of Oct4 in Mammalian Embryonic Stem Cell Pluripotency
VDR/RXR Activation	VDR/RXR Activation	TR/RXR Activation
ILK Signaling	ILK Signaling	Glutathione Biosynthesis
D-myo-inositol (1,4,5)-Trisphosphate Biosynthesis	D-myo-inositol (1,4,5)-Trisphosphate Biosynthesis	Glioma Invasiveness Signaling
Colorectal Cancer Metastasis Signaling	Colorectal Cancer Metastasis Signaling	SPINK1 Pancreatic Cancer Pathway
Phototransduction Pathway	Phototransduction Pathway	Inhibition of Matrix Metalloproteases
GDP-glucose Biosynthesis	GDP-glucose Biosynthesis	FcγRIIB Signaling in B Lymphocytes
PEDF Signaling	PEDF Signaling	MIF-mediated Glucocorticoid Regulation
G-Protein Coupled Receptor Signaling	G-Protein Coupled Receptor Signaling	Gustation Pathway
Melatonin Signaling	Melatonin Signaling	Lipid Antigen Presentation by CD1
Chondroitin Sulfate Biosynthesis	Chondroitin Sulfate Biosynthesis	EGF Signaling
SAPK/JNK Signaling	SAPK/JNK Signaling	IL-17 Signaling
LPS/IL-1 Mediated Inhibition of RXR Function	LPS/IL-1 Mediated Inhibition of RXR Function	Endocannabinoid Cancer Inhibition Pathway
PI3K Signaling in B Lymphocytes	PI3K Signaling in B Lymphocytes	Axonal Guidance Signaling
Purine Nucleotides De Novo Biosynthesis II	Purine Nucleotides De Novo Biosynthesis II	DNA Double-Strand Break Repair by Homologous Recombination
Chronic Myeloid Leukemia Signaling	Chronic Myeloid Leukemia Signaling	Epithelial Adherens Junction Signaling
NAD Biosynthesis III	NAD Biosynthesis III	AMPK Signaling
α-Adrenergic Signaling	α-Adrenergic Signaling	NER Pathway
MIF Regulation of Innate Immunity	MIF Regulation of Innate Immunity	Gαi Signaling
PTEN Signaling	PTEN Signaling	Cdc42 Signaling
Nicotine Degradation II	Nicotine Degradation II	GDNF Family Ligand-Receptor Interactions
Regulation of the Epithelial-Mesenchymal Transition Pathway	Regulation of the Epithelial-Mesenchymal Transition Pathway	Natural Killer Cell Signaling
Fatty Acid β-oxidation I	Fatty Acid β-oxidation I	Synaptic Long Term Depression
Serotonin Degradation	Serotonin Degradation	Cysteine Biosynthesis III (mammalia)
JAK/Stat Signaling	JAK/Stat Signaling	Notch Signaling
Clathrin-mediated Endocytosis Signaling	Clathrin-mediated Endocytosis Signaling	Mitochondrial L-carnitine Shuttle Pathway
Dopamine Degradation	Dopamine Degradation	Autoimmune Thyroid Disease Signaling
γ-glutamyl Cycle	γ-glutamyl Cycle	Glioblastoma Multiforme Signaling
Coagulation System	Coagulation System	IL-8 Signaling
Apelin Cardiomyocyte Signaling Pathway	Apelin Cardiomyocyte Signaling Pathway	Production of Nitric Oxide and Reactive Oxygen Species in Macrophages
Pentose Phosphate Pathway (Non-oxidative Branch)	Pentose Phosphate Pathway (Non-oxidative Branch)	IL-3 Signaling
Phenylethylamine Degradation I	Phenylethylamine Degradation I	VDR/RXR Activation
GPCR-Mediated Integration of Enteroendocrine Signaling Exemplified by an L Cell	GPCR-Mediated Integration of Enteroendocrine Signaling Exemplified by an L Cell	ILK Signaling
Chemokine Signaling	Chemokine Signaling	D-myo-inositol (1,4,5)-Trisphosphate Biosynthesis
Dermatan Sulfate Biosynthesis	Dermatan Sulfate Biosynthesis	Colorectal Cancer Metastasis Signaling
Role of PI3K/AKT Signaling in the Pathogenesis of Influenza	Role of PI3K/AKT Signaling in the Pathogenesis of Influenza	Phototransduction Pathway
Phospholipase C Signaling	Phospholipase C Signaling	GDP-glucose Biosynthesis
PXR/RXR Activation	PXR/RXR Activation	PEDF Signaling
IL-15 Signaling	IL-15 Signaling	G-Protein Coupled Receptor Signaling
Role of p14/p19ARF in Tumor Suppression	Role of p14/p19ARF in Tumor Suppression	Melatonin Signaling
Iron homeostasis signaling pathway	Iron homeostasis signaling pathway	Chondroitin Sulfate Biosynthesis
CDK5 Signaling	CDK5 Signaling	SAPK/JNK Signaling
Cardiac β-adrenergic Signaling	Cardiac β-adrenergic Signaling	LPS/IL-1 Mediated Inhibition of RXR Function
14-3-3-mediated Signaling	14-3-3-mediated Signaling	PI3K Signaling in B Lymphocytes
Fc Epsilon RI Signaling	Fc Epsilon RI Signaling	Purine Nucleotides De Novo Biosynthesis II
Systemic Lupus Erythematosus Signaling	Systemic Lupus Erythematosus Signaling	Chronic Myeloid Leukemia Signaling
Sertoli Cell-Sertoli Cell Junction Signaling	Sertoli Cell-Sertoli Cell Junction Signaling	NAD Biosynthesis III
Corticotropin Releasing Hormone Signaling	Corticotropin Releasing Hormone Signaling	α-Adrenergic Signaling
HMGB1 Signaling	HMGB1 Signaling	MIF Regulation of Innate Immunity
ErbB4 Signaling	ErbB4 Signaling	PTEN Signaling
IL-17A Signaling in Airway Cells	IL-17A Signaling in Airway Cells	Nicotine Degradation II
Intrinsic Prothrombin Activation Pathway	Intrinsic Prothrombin Activation Pathway	Regulation of the Epithelial-Mesenchymal Transition Pathway
Th1 Pathway	Th1 Pathway	Fatty Acid β-oxidation I
GPCR-Mediated Nutrient Sensing in Enteroendocrine Cells	GPCR-Mediated Nutrient Sensing in Enteroendocrine Cells	Serotonin Degradation
Cholesterol Biosynthesis III (via Desmosterol)	Cholesterol Biosynthesis III (via Desmosterol)	JAK/Stat Signaling
Amyloid Processing	Amyloid Processing	Clathrin-mediated Endocytosis Signaling
cAMP-mediated signaling	cAMP-mediated signaling	Dopamine Degradation
Molybdenum Cofactor Biosynthesis	Molybdenum Cofactor Biosynthesis	γ-glutamyl Cycle
Circadian Rhythm Signaling	Circadian Rhythm Signaling	Coagulation System
Sonic Hedgehog Signaling	Sonic Hedgehog Signaling	Apelin Cardiomyocyte Signaling Pathway
Glycine Cleavage Complex	Glycine Cleavage Complex	Pentose Phosphate Pathway (Non-oxidative Branch)
Superpathway of Cholesterol Biosynthesis	Superpathway of Cholesterol Biosynthesis	Phenylethylamine Degradation I
Glutamate Receptor Signaling	Glutamate Receptor Signaling	GPCR-Mediated Integration of Enteroendocrine Signaling Exemplified by an L Cell
Sirtuin Signaling Pathway	Sirtuin Signaling Pathway	Chemokine Signaling
Cardiomyocyte Differentiation via BMP Receptors	Cardiomyocyte Differentiation via BMP Receptors	Dermatan Sulfate Biosynthesis
Regulation of Cellular Mechanics by Calpain Protease	Regulation of Cellular Mechanics by Calpain Protease	Role of PI3K/AKT Signaling in the Pathogenesis of Influenza
Folate Transformations I	Folate Transformations I	Phospholipase C Signaling
Germ Cell-Sertoli Cell Junction Signaling	Germ Cell-Sertoli Cell Junction Signaling	PXR/RXR Activation
Retinoate Biosynthesis I	Retinoate Biosynthesis I	IL-15 Signaling
Flavin Biosynthesis IV (Mammalian)	Flavin Biosynthesis IV (Mammalian)	Role of p14/p19ARF in Tumor Suppression
B Cell Receptor Signaling	B Cell Receptor Signaling	Iron homeostasis signaling pathway
Protein Kinase A Signaling	Protein Kinase A Signaling	CDK5 Signaling
Lymphotoxin β Receptor Signaling	Lymphotoxin β Receptor Signaling	Cardiac β-adrenergic Signaling
RAR Activation	RAR Activation	14-3-3-mediated Signaling
Rac Signaling	Rac Signaling	Fc Epsilon RI Signaling
Cholesterol Biosynthesis I	Cholesterol Biosynthesis I	Systemic Lupus Erythematosus Signaling
Actin Cytoskeleton Signaling	Actin Cytoskeleton Signaling	Sertoli Cell-Sertoli Cell Junction Signaling
Induction of Apoptosis by HIV1	Induction of Apoptosis by HIV1	Corticotropin Releasing Hormone Signaling
Embryonic Stem Cell Differentiation into Cardiac Lineages	Embryonic Stem Cell Differentiation into Cardiac Lineages	HMGB1 Signaling
Small Cell Lung Cancer Signaling	Small Cell Lung Cancer Signaling	ErbB4 Signaling
D-myo-inositol-5-phosphate Metabolism	D-myo-inositol-5-phosphate Metabolism	IL-17A Signaling in Airway Cells
Acute Phase Response Signaling	Acute Phase Response Signaling	Intrinsic Prothrombin Activation Pathway
Pyrimidine Deoxyribonucleotides De Novo Biosynthesis I	Pyrimidine Deoxyribonucleotides De Novo Biosynthesis I	Th1 Pathway
Prostanoid Biosynthesis	Prostanoid Biosynthesis	GPCR-Mediated Nutrient Sensing in Enteroendocrine Cells
Cytotoxic T Lymphocyte-mediated Apoptosis of Target Cells	Cytotoxic T Lymphocyte-mediated Apoptosis of Target Cells	Cholesterol Biosynthesis III (via Desmosterol)
Human Embryonic Stem Cell Pluripotency	Human Embryonic Stem Cell Pluripotency	Amyloid Processing
tRNA Splicing	tRNA Splicing	cAMP-mediated signaling
CREB Signaling in Neurons	CREB Signaling in Neurons	Molybdenum Cofactor Biosynthesis
Pyrimidine Ribonucleotides De Novo Biosynthesis	Pyrimidine Ribonucleotides De Novo Biosynthesis	Circadian Rhythm Signaling
Mouse Embryonic Stem Cell Pluripotency	Mouse Embryonic Stem Cell Pluripotency	Sonic Hedgehog Signaling
Sumoylation Pathway	Sumoylation Pathway	Glycine Cleavage Complex
Stearate Biosynthesis I (Animals)	Stearate Biosynthesis I (Animals)	Superpathway of Cholesterol Biosynthesis
Role of Osteoblasts, Osteoclasts and Chondrocytes in Rheumatoid Arthritis	Role of Osteoblasts, Osteoclasts and Chondrocytes in Rheumatoid Arthritis	Glutamate Receptor Signaling
D-myo-inositol (1,4,5)-trisphosphate Degradation	D-myo-inositol (1,4,5)-trisphosphate Degradation	Sirtuin Signaling Pathway
Cell Cycle Control of Chromosomal Replication	Cell Cycle Control of Chromosomal Replication	Cardiomyocyte Differentiation via BMP Receptors
Mitotic Roles of Polo-Like Kinase	Mitotic Roles of Polo-Like Kinase	Regulation of Cellular Mechanics by Calpain Protease
Endothelin-1 Signaling	Endothelin-1 Signaling	Folate Transformations I
Glucocorticoid Receptor Signaling	Glucocorticoid Receptor Signaling	Germ Cell-Sertoli Cell Junction Signaling
Role of JAK1, JAK2 and TYK2 in Interferon Signaling	Role of JAK1, JAK2 and TYK2 in Interferon Signaling	Retinoate Biosynthesis I
Triacylglycerol Biosynthesis	Triacylglycerol Biosynthesis	Flavin Biosynthesis IV (Mammalian)
Regulation of eIF4 and p70S6K Signaling	Regulation of eIF4 and p70S6K Signaling	B Cell Receptor Signaling
Role of NANOG in Mammalian Embryonic Stem Cell Pluripotency	Role of NANOG in Mammalian Embryonic Stem Cell Pluripotency	Protein Kinase A Signaling
NRF2-mediated Oxidative Stress Response	NRF2-mediated Oxidative Stress Response	Lymphotoxin β Receptor Signaling
Sulfite Oxidation IV	Sulfite Oxidation IV	RAR Activation
Aspartate Degradation II	Aspartate Degradation II	Rac Signaling
Pyruvate Fermentation to Lactate	Pyruvate Fermentation to Lactate	Cholesterol Biosynthesis I
Phosphatidylethanolamine Biosynthesis III	Phosphatidylethanolamine Biosynthesis III	Actin Cytoskeleton Signaling
Arginine Degradation VI (Arginase 2 Pathway)	Arginine Degradation VI (Arginase 2 Pathway)	Induction of Apoptosis by HIV1
Diphthamide Biosynthesis	Diphthamide Biosynthesis	Embryonic Stem Cell Differentiation into Cardiac Lineages
Proline Biosynthesis II (from Arginine)	Proline Biosynthesis II (from Arginine)	Small Cell Lung Cancer Signaling
NAD Biosynthesis from 2-amino-3-carboxymuconate Semialdehyde	NAD Biosynthesis from 2-amino-3-carboxymuconate Semialdehyde	D-myo-inositol-5-phosphate Metabolism
Pentose Phosphate Pathway (Oxidative Branch)	Pentose Phosphate Pathway (Oxidative Branch)	Acute Phase Response Signaling
Serotonin and Melatonin Biosynthesis	Serotonin and Melatonin Biosynthesis	Pyrimidine Deoxyribonucleotides De Novo Biosynthesis I
CDP-diacylglycerol Biosynthesis I	CDP-diacylglycerol Biosynthesis I	Prostanoid Biosynthesis
Glycoaminoglycan-protein Linkage Region Biosynthesis	Glycoaminoglycan-protein Linkage Region Biosynthesis	Cytotoxic T Lymphocyte-mediated Apoptosis of Target Cells
Leucine Degradation I	Leucine Degradation I	Human Embryonic Stem Cell Pluripotency
Proline Biosynthesis I	Proline Biosynthesis I	tRNA Splicing
Colanic Acid Building Blocks Biosynthesis	Colanic Acid Building Blocks Biosynthesis	CREB Signaling in Neurons
Urea Cycle	Urea Cycle	Pyrimidine Ribonucleotides De Novo Biosynthesis
Phenylalanine Degradation I (Aerobic)	Phenylalanine Degradation I (Aerobic)	Mouse Embryonic Stem Cell Pluripotency
Fatty Acid β-oxidation III (Unsaturated, Odd Number)	Fatty Acid β-oxidation III (Unsaturated, Odd Number)	Sumoylation Pathway
Taurine Biosynthesis	Taurine Biosynthesis	Stearate Biosynthesis I (Animals)
Methylglyoxal Degradation I	Methylglyoxal Degradation I	Role of Osteoblasts, Osteoclasts and Chondrocytes in Rheumatoid Arthritis
Purine Ribonucleosides Degradation to Ribose-1-phosphate	Purine Ribonucleosides Degradation to Ribose-1-phosphate	D-myo-inositol (1,4,5)-trisphosphate Degradation
Lipoate Biosynthesis and Incorporation II	Lipoate Biosynthesis and Incorporation II	Cell Cycle Control of Chromosomal Replication
Tyrosine Biosynthesis IV	Tyrosine Biosynthesis IV	Mitotic Roles of Polo-Like Kinase
Pathogenesis of Multiple Sclerosis	Pathogenesis of Multiple Sclerosis	Endothelin-1 Signaling
L-cysteine Degradation III	L-cysteine Degradation III	Glucocorticoid Receptor Signaling
Catecholamine Biosynthesis	Catecholamine Biosynthesis	Role of JAK1, JAK2 and TYK2 in Interferon Signaling
Gluconeogenesis I	Gluconeogenesis I	Triacylglycerol Biosynthesis
Phosphatidylglycerol Biosynthesis II (Non-plastidic)	Phosphatidylglycerol Biosynthesis II (Non-plastidic)	Regulation of eIF4 and p70S6K Signaling
Glycine Biosynthesis I	Glycine Biosynthesis I	Role of NANOG in Mammalian Embryonic Stem Cell Pluripotency
1D-myo-inositol Hexakisphosphate Biosynthesis V (from Ins(1,3,4)P3)	1D-myo-inositol Hexakisphosphate Biosynthesis V (from Ins(1,3,4)P3)	NRF2-mediated Oxidative Stress Response
Asparagine Degradation I	Asparagine Degradation I
Tetrahydrobiopterin Biosynthesis I	Tetrahydrobiopterin Biosynthesis I
Airway Pathology in Chronic Obstructive Pulmonary Disease	Airway Pathology in Chronic Obstructive Pulmonary Disease
L-cysteine Degradation I	L-cysteine Degradation I
Inosine-5'-phosphate Biosynthesis II	Inosine-5'-phosphate Biosynthesis II
Hypusine Biosynthesis	Hypusine Biosynthesis
Uridine-5'-phosphate Biosynthesis	Uridine-5'-phosphate Biosynthesis
Glycerol Degradation I	Glycerol Degradation I
Acyl-CoA Hydrolysis	Acyl-CoA Hydrolysis
D-mannose Degradation	D-mannose Degradation
Alanine Biosynthesis II	Alanine Biosynthesis II
Salvage Pathways of Pyrimidine Deoxyribonucleotides	Salvage Pathways of Pyrimidine Deoxyribonucleotides
Spliceosomal Cycle	Spliceosomal Cycle
Pregnenolone Biosynthesis	Pregnenolone Biosynthesis
Heme Degradation	Heme Degradation
Putrescine Biosynthesis III	Putrescine Biosynthesis III
Spermine and Spermidine Degradation I	Spermine and Spermidine Degradation I
Serine Biosynthesis	Serine Biosynthesis
Melatonin Degradation I	Melatonin Degradation I
Thiosulfate Disproportionation III (Rhodanese)	Thiosulfate Disproportionation III (Rhodanese)
Dolichol and Dolichyl Phosphate Biosynthesis	Dolichol and Dolichyl Phosphate Biosynthesis
Glutathione Redox Reactions I	Glutathione Redox Reactions I
Sucrose Degradation V (Mammalian)	Sucrose Degradation V (Mammalian)
Rapoport-Luebering Glycolytic Shunt	Rapoport-Luebering Glycolytic Shunt
Histidine Degradation VI	Histidine Degradation VI
Alanine Degradation III	Alanine Degradation III
Citrulline-Nitric Oxide Cycle	Citrulline-Nitric Oxide Cycle
Galactose Degradation I (Leloir Pathway)	Galactose Degradation I (Leloir Pathway)
Folate Polyglutamylation	Folate Polyglutamylation
Coenzyme A Biosynthesis	Coenzyme A Biosynthesis
Ubiquinol-10 Biosynthesis (Eukaryotic)	Ubiquinol-10 Biosynthesis (Eukaryotic)
Tetrapyrrole Biosynthesis II	Tetrapyrrole Biosynthesis II
Tyrosine Degradation I	Tyrosine Degradation I
Glutamate Degradation II	Glutamate Degradation II
Tetrahydrobiopterin Biosynthesis II	Tetrahydrobiopterin Biosynthesis II
Bile Acid Biosynthesis, Neutral Pathway	Bile Acid Biosynthesis, Neutral Pathway
Epoxysqualene Biosynthesis	Epoxysqualene Biosynthesis
NAD biosynthesis II (from tryptophan)	NAD biosynthesis II (from tryptophan)
L-DOPA Degradation	L-DOPA Degradation
Biotin-carboxyl Carrier Protein Assembly	Biotin-carboxyl Carrier Protein Assembly
Thyroid Hormone Metabolism II (via Conjugation and/or Degradation)	Thyroid Hormone Metabolism II (via Conjugation and/or Degradation)
CMP-N-acetylneuraminate Biosynthesis I (Eukaryotes)	CMP-N-acetylneuraminate Biosynthesis I (Eukaryotes)
GDP-mannose Biosynthesis	GDP-mannose Biosynthesis
D-glucuronate Degradation I	D-glucuronate Degradation I
Glutaryl-CoA Degradation	Glutaryl-CoA Degradation
Mevalonate Pathway I	Mevalonate Pathway I
Sphingomyelin Metabolism	Sphingomyelin Metabolism
Lactose Degradation III	Lactose Degradation III
Adenine and Adenosine Salvage I	Adenine and Adenosine Salvage I
Ascorbate Recycling (Cytosolic)	Ascorbate Recycling (Cytosolic)
Superpathway of Serine and Glycine Biosynthesis I	Superpathway of Serine and Glycine Biosynthesis I
Eumelanin Biosynthesis	Eumelanin Biosynthesis
NADH Repair	NADH Repair
Glycine Betaine Degradation	Glycine Betaine Degradation
UDP-N-acetyl-D-galactosamine Biosynthesis II	UDP-N-acetyl-D-galactosamine Biosynthesis II
Methylglyoxal Degradation VI	Methylglyoxal Degradation VI
Leukotriene Biosynthesis	Leukotriene Biosynthesis
N-acetylglucosamine Degradation II	N-acetylglucosamine Degradation II
Choline Degradation I	Choline Degradation I
Estrogen Biosynthesis	Estrogen Biosynthesis
dTMP De Novo Biosynthesis	dTMP De Novo Biosynthesis
Glycolysis I	Glycolysis I
Ketogenesis	Ketogenesis
Glycerol-3-phosphate Shuttle	Glycerol-3-phosphate Shuttle
N-acetylglucosamine Degradation I	N-acetylglucosamine Degradation I
Heme Biosynthesis II	Heme Biosynthesis II
Superpathway of Melatonin Degradation	Superpathway of Melatonin Degradation
Arginine Biosynthesis IV	Arginine Biosynthesis IV
Lipoate Salvage and Modification	Lipoate Salvage and Modification
Aspartate Biosynthesis	Aspartate Biosynthesis
NAD Salvage Pathway III	NAD Salvage Pathway III
L-glutamine Biosynthesis II (tRNA-dependent)	L-glutamine Biosynthesis II (tRNA-dependent)
Tryptophan Degradation III (Eukaryotic)	Tryptophan Degradation III (Eukaryotic)
GDP-L-fucose Biosynthesis I (from GDP-D-mannose)	GDP-L-fucose Biosynthesis I (from GDP-D-mannose)
β-alanine Degradation I
Glutamine Degradation I
Acyl Carrier Protein Metabolism
PRPP Biosynthesis I
Role of Cytokines in Mediating Communication between Immune Cells
All-trans-decaprenyl Diphosphate Biosynthesis
Role of Hypercytokinemia/hyperchemokinemia in the Pathogenesis of Influenza
S-methyl-5'-thioadenosine Degradation II
Hematopoiesis from Multipotent Stem Cells
4-aminobutyrate Degradation I
Zymosterol Biosynthesis
2-ketoglutarate Dehydrogenase Complex
Spermine Biosynthesis
Glutamate Degradation III (via 4-aminobutyrate)
Extrinsic Prothrombin Activation Pathway
Assembly of RNA Polymerase I Complex
GDP-L-fucose Biosynthesis II (from L-fucose)
Spermidine Biosynthesis I
Acetyl-CoA Biosynthesis I (Pyruvate Dehydrogenase Complex)
Trans, trans-farnesyl Diphosphate Biosynthesis
Histidine Degradation III
Tetrahydrofolate Salvage from 5,10-methenyltetrahydrofolate
Guanine and Guanosine Salvage I
Adenine and Adenosine Salvage III
UDP-N-acetyl-D-glucosamine Biosynthesis II
Methionine Salvage II (Mammalian)
Ceramide Degradation
Sphingosine and Sphingosine-1-phosphate Metabolism
Ceramide Biosynthesis
Sulfate Activation for Sulfonation
